# Supplementary material for: Complete reference genome and pangenome improve genome-wide detection and interpretation of DNA methylation using sequencing and array data
Source: Cell Rep. Author manuscript; Available in PMC 2025 Jul 24. (PMC12288590; doi:10.1016/j.celrep.2025.115755)
Supplement: 2 [file NIHMS2092646-supplement-2.xls]

## Sheet: Table S1A
Table S1A. Characteristics of Short-Read Sequencing DNA Methylation Data
Profiling technology	Tissue	Biosample	Data Source	No. of CpGs called in GRCh38	No. of CpGs called in T2T-CHM13	No. of increase in CpGs	Percentage of increase in CpGs	Average No. of increase in CpGs	Average percentage of increased CpGs
MBD-seq	Human embryonic stem cell line	H9 cell line	SRR500520	8340603	9060694	720091	0.0863356	821316	0.0786336
MBD-seq	Human embryonic stem-derived neural precursor cells	H9 cell line	SRR500521	11823738	12710187	886449	0.074972
MBD-seq	Human embryonic stem-derived dopamine neuron cells	H9 cell line	SRR500522	11494468	12351877	857409	0.0745932
MeDIP-seq	Human embryonic stem cell line	H1 cell line	http://wang.wustl.edu/MeDIP-MRE/H1Es_MeDIP.fq.gz	15264196	16331018	1066822	0.0698905	1.33092e+06	0.0756999
MeDIP-seq	Human embryonic stem cell line	H9 cell line	SRR575703	16340974	17636764	1295790	0.079297
MeDIP-seq	Human B-lymphoblastoid cell line	GM12878	SRR1237958	20591935	22428494	1836559	0.0891883
MeDIP-seq	Human leukemia cell line	K562	SRR1237957	17454693	18579195	1124502	0.064424
RRBS	Human embryonic stem cell line	H9 cell line	SRR1097453	1910588	2047727	137139	0.0717784	128200	0.0725675
RRBS	Human B-lymphoblastoid cell line	GM12878	SRR222471	1298031	1392992	94961	0.0731577
RRBS	Human embryonic stem cell line	H1 cell line	SRR222508	1653194	1771671	118477	0.0716655
RRBS	Human leukemia cell line	K562	SRR222486	2202082	2364306	162224	0.0736685
WGBS	Human B-lymphoblastoid cell line	GM12878	SRR13051111	26315470	28328817	2013347	0.0765081	1.86212e+06	0.0721093
WGBS	Human embryonic stem cell line	H1 cell line	SRR3274347	26559824	27983324	1423500	0.053596
WGBS	Human leukemia cell line	K562	SRR4235743	27069298	29755461	2686163	0.0992328
WGBS	Human embryonic stem cell line	H9 cell line	SRR179672	22427735	23753218	1325483	0.0591002
The short-read sequencing data used in this study were retrieved from the ENCODE project and the NCBI Sequence Read Archive (SRA) database.
The number of actual CpGs within methylated regions called from MBD-seq and MeDIP-seq samples was determined by intersecting the called methylation regions with all CpG coordinates in the reference genome.

## Sheet: Table S1B
Table S1B. Percentage of T2T-CHM13-unique CpGs found in sequences not included in GRCh38 across all T2T-CHM13-unique CpGs
Profiling technology	Tissue	Biosample	Data Source	No. of T2T-CHM13-unique CpGs	No. of T2T-CHM13-unique CpGs in sequences not included in GRCh38	Percentage of T2T-CHM13-unique CpGs in sequences not included in GRCh38 across all T2T-CHM13-unique CpGs	Average Percentage
MBD-seq	Human embryonic stem cell line	H9 cell line	SRR500520	1031823	241820	0.234362	0.215602	White
MBD-seq	Human embryonic stem-derived neural precursor cells	H9 cell line	SRR500521	1251577	262437	0.209685
MBD-seq	Human embryonic stem-derived dopamine neuron cells	H9 cell line	SRR500522	1194971	242292	0.20276
MeDIP-seq	Human embryonic stem cell line	H1 cell line	http://wang.wustl.edu/MeDIP-MRE/H1Es_MeDIP.fq.gz	1549872	326067	0.210383	0.284433
MeDIP-seq	Human embryonic stem cell line	H9 cell line	SRR575703	1782493	592531	0.332417
MeDIP-seq	Human B-lymphoblastoid cell line	GM12878	SRR1237958	2474477	976439	0.394604		White
MeDIP-seq	Human leukemia cell line	K562	SRR1237957	1673393	335224	0.200326		Poland: Torun
RRBS	Human embryonic stem cell line	H9 cell line	SRR1097453	175028	16440	0.0939278	0.0994442
RRBS	Human B-lymphoblastoid cell line	GM12878	SRR222471	118818	12036	0.101298		White
RRBS	Human embryonic stem cell line	H1 cell line	SRR222508	167094	15757	0.0943002		European	chrome-extension://efaidnbmnnnibpcajpcglclefindmkaj/https://static-content.springer.com/esm/art%3A10.1038%2Fnmeth0110-06/MediaObjects/41592_2010_BFnmeth011006_MOESM249_ESM.pdf
RRBS	Human leukemia cell line	K562	SRR222486	274113	29673	0.108251
WGBS	Human B-lymphoblastoid cell line	GM12878	SRR13051111	3152167	1283035	0.407033	0.344529
WGBS	Human embryonic stem cell line	H1 cell line	SRR3274347	2225276	539894	0.242619
WGBS	Human leukemia cell line	K562	SRR4235743	3986882	2152141	0.539806
WGBS	Human embryonic stem cell line	H9 cell line	SRR179672	1948563	367613	0.188659

## Sheet: Table S1C
Table S1C. Number of Shared CpGs Across Samples for Each Short-Read Sequencing Method
Profiling technology (sample size)	No. of shared CpGs called in GRCh38	No. of shared CpGs called in T2T-CHM13	No. of increase in shared CpGs	Percentage of increase in shared CpGs
MBD-seq (n = 3)	5649311	6140941	491630	0.0870248
MeDIP-seq (n = 4)	8788644	9341295	552651	0.0628824
RRBS (n = 4)	912270	977371	65101	0.0713615
WGBS (n = 4)	21848297	22843750	995453	0.045562
