# Supplementary material for: Complete reference genome and pangenome improve genome-wide detection and interpretation of DNA methylation using sequencing and array data
Source: Cell Rep. Author manuscript; Available in PMC 2025 Jul 24. (PMC12288590; doi:10.1016/j.celrep.2025.115755)
Supplement: 3 [file NIHMS2092646-supplement-3.xls]

## Sheet: Table S2A
Table S2A. Characteristics of Colon Cancer RRBS Data
Sample	Tissue	Data Source
GSM2520721	Tumor	SRR5311097
GSM2520722	Normal	SRR5311098
GSM2520723	Tumor	SRR5311099
GSM2520724	Normal	SRR5311100
GSM2520725	Tumor	SRR5311101
GSM2520726	Normal	SRR5311102
GSM2520727	Tumor	SRR5311103
GSM2520728	Normal	SRR5311104
GSM2520738	Normal	SRR5311114
GSM2520739	Tumor	SRR5311115
GSM2520740	Normal	SRR5311116
GSM2520741	Tumor	SRR5311117
GSM2520742	Tumor	SRR5311118
GSM2520743	Normal	SRR5311119
GSM2520744	Tumor	SRR5311120
GSM2520745	Normal	SRR5311121
GSM2520746	Tumor	SRR5311122
GSM2520747	Normal	SRR5311123
GSM2520748	Tumor	SRR5311124
GSM2520749	Normal	SRR5311125

## Sheet: Table S2B
Table S2B. Colon Cancer-Associated CpGs Identified From RRBS Samples
CpG	Chr	Position	Methylation change	P-value	T2T-unique
NC_060925.1:2645838:2645838	chr1	2645838	-0.363482	0.000129901	No
NC_060925.1:2659263:2659263	chr1	2659263	-0.359707	0.000205677	No
NC_060925.1:2708305:2708305	chr1	2708305	-0.329587	0.000244805	No
NC_060925.1:2984861:2984861	chr1	2984861	0.20146	7.57756e-05	No
NC_060925.1:7444788:7444788	chr1	7444788	-0.350937	7.57756e-05	No
NC_060925.1:8454869:8454869	chr1	8454869	-0.288719	7.57756e-05	No
NC_060925.1:13005259:13005259	chr1	13005259	-0.343622	4.33004e-05	No
NC_060925.1:13006569:13006569	chr1	13006569	-0.411046	0.000205677	Yes
NC_060925.1:15456987:15456987	chr1	15456987	-0.255185	0.000205677	No
NC_060925.1:16871712:16871712	chr1	16871712	-0.279564	0.000205677	No
NC_060925.1:24750138:24750138	chr1	24750138	-0.240433	1.08251e-05	No
NC_060925.1:29077722:29077722	chr1	29077722	-0.249351	0.000176611	No
NC_060925.1:30090144:30090144	chr1	30090144	-0.358252	0.000129901	No
NC_060925.1:34791912:34791912	chr1	34791912	0.319352	0.000121165	No
NC_060925.1:35947097:35947097	chr1	35947097	0.308111	0.000205677	No
NC_060925.1:36041630:36041630	chr1	36041630	-0.356146	0.000129901	No
NC_060925.1:37911370:37911370	chr1	37911370	-0.149065	7.57756e-05	No
NC_060925.1:44492589:44492589	chr1	44492589	-0.284358	4.33004e-05	No
NC_060925.1:48532171:48532171	chr1	48532171	-0.375857	1.08251e-05	No
NC_060925.1:51066668:51066668	chr1	51066668	-0.356828	2.16502e-05	No
NC_060925.1:52607204:52607204	chr1	52607204	-0.278658	0.000205677	No
NC_060925.1:92831055:92831055	chr1	92831055	-0.220118	0.000148514	No
NC_060925.1:93528538:93528538	chr1	93528538	-0.309669	0.000205677	No
NC_060925.1:120570268:120570268	chr1	120570268	-0.14154	0.000205677	No
NC_060925.1:128380726:128380726	chr1	128380726	-0.280011	0.000205677	Yes
NC_060925.1:128398886:128398886	chr1	128398886	-0.182611	0.00013173	Yes
NC_060925.1:152398960:152398960	chr1	152398960	0.488392	0.000207487	No
NC_060925.1:152399023:152399023	chr1	152399023	0.395579	0.000110671	No
NC_060925.1:152770966:152770966	chr1	152770966	-0.259603	0.000129901	No
NC_060925.1:152770987:152770987	chr1	152770987	-0.250356	0.000129901	No
NC_060925.1:152846389:152846389	chr1	152846389	-0.346584	0.000129901	Yes
NC_060925.1:152932929:152932929	chr1	152932929	-0.336344	1.08251e-05	Yes
NC_060925.1:153807871:153807871	chr1	153807871	-0.180256	0.000205677	No
NC_060925.1:154169552:154169552	chr1	154169552	-0.175667	7.57756e-05	No
NC_060925.1:154209629:154209629	chr1	154209629	-0.171666	0.000129901	No
NC_060925.1:154412704:154412704	chr1	154412704	-0.246102	7.57756e-05	Yes
NC_060925.1:154433798:154433798	chr1	154433798	0.467088	1.08251e-05	Yes
NC_060925.1:157226695:157226695	chr1	157226695	-0.308219	0.000280625	No
NC_060925.1:157485378:157485378	chr1	157485378	-0.312411	0.000321376	No
NC_060925.1:158631938:158631938	chr1	158631938	-0.396282	0.000205677	No
NC_060925.1:158955221:158955221	chr1	158955221	-0.376188	0.000205677	No
NC_060925.1:159066807:159066807	chr1	159066807	-0.40756	0.000205677	No
NC_060925.1:159919077:159919077	chr1	159919077	-0.310065	0.000129901	No
NC_060925.1:160362314:160362314	chr1	160362314	-0.294016	0.000129901	No
NC_060925.1:160794667:160794667	chr1	160794667	-0.315068	0.000205677	No
NC_060925.1:166293520:166293520	chr1	166293520	0.180234	0.000231246	No
NC_060925.1:170314372:170314372	chr1	170314372	-0.379435	0.000244805	No
NC_060925.1:174757510:174757510	chr1	174757510	-0.221256	0.000129901	No
NC_060925.1:200129496:200129496	chr1	200129496	-0.276905	0.000205677	No
NC_060925.1:200512328:200512328	chr1	200512328	-0.337327	1.08251e-05	No
NC_060925.1:201270943:201270943	chr1	201270943	-0.4445	0.000205677	No
NC_060925.1:201334223:201334223	chr1	201334223	-0.346705	0.000205677	No
NC_060925.1:202895164:202895164	chr1	202895164	-0.348038	2.16502e-05	No
NC_060925.1:202939519:202939519	chr1	202939519	-0.165386	0.000129901	No
NC_060925.1:204185608:204185608	chr1	204185608	-0.285844	0.000129901	No
NC_060925.1:204506022:204506022	chr1	204506022	-0.400665	0.000205677	No
NC_060925.1:207073565:207073565	chr1	207073565	-0.161781	4.33004e-05	No
NC_060925.1:214710532:214710532	chr1	214710532	-0.426927	0.000205677	No
NC_060925.1:214934789:214934789	chr1	214934789	-0.319595	0.000129901	No
NC_060925.1:216378648:216378648	chr1	216378648	0.490477	0.000181651	No
NC_060925.1:216378672:216378672	chr1	216378672	0.432583	0.000205677	No
NC_060925.1:217602977:217602977	chr1	217602977	-0.29773	0.000172654	No
NC_060925.1:219566513:219566513	chr1	219566513	-0.259774	4.33004e-05	No
NC_060925.1:222648729:222648729	chr1	222648729	-0.356326	0.000129901	No
NC_060925.1:227080443:227080443	chr1	227080443	-0.288636	0.000129901	No
NC_060925.1:227291086:227291086	chr1	227291086	-0.240172	7.57756e-05	No
NC_060925.1:227409004:227409004	chr1	227409004	-0.256994	0.000129901	No
NC_060925.1:227506623:227506623	chr1	227506623	-0.451331	0.000205677	No
NC_060925.1:230545780:230545780	chr1	230545780	0.399511	0.00031307	No
NC_060925.1:230545990:230545990	chr1	230545990	0.42694	0.000181651	No
NC_060925.1:240767935:240767935	chr1	240767935	0.249958	0.000205677	No
NC_060925.1:241935801:241935801	chr1	241935801	0.251493	0.000172654	No
NC_060925.1:243265003:243265003	chr1	243265003	0.281106	0.000205057	Yes
NC_060934.1:13811662:13811662	chr10	13811662	-0.30415	0.000233127	No
NC_060934.1:14122929:14122929	chr10	14122929	-0.32654	0.000243487	No
NC_060934.1:17304412:17304412	chr10	17304412	-0.383165	0.000205677	No
NC_060934.1:17661506:17661506	chr10	17661506	-0.235894	0.000129901	No
NC_060934.1:22868656:22868656	chr10	22868656	-0.139461	0.000129901	No
NC_060934.1:29789108:29789108	chr10	29789108	-0.269983	0.000129901	No
NC_060934.1:29789110:29789110	chr10	29789110	-0.274366	0.000129901	No
NC_060934.1:36663191:36663191	chr10	36663191	-0.144336	0.000321376	No
NC_060934.1:45265968:45265968	chr10	45265968	0.226517	0.00016688	No
NC_060934.1:46851977:46851977	chr10	46851977	-0.258893	0.000205677	No
NC_060934.1:50171718:50171718	chr10	50171718	-0.331489	0.000205677	No
NC_060934.1:57912254:57912254	chr10	57912254	-0.309024	0.000129901	No
NC_060934.1:57912290:57912290	chr10	57912290	-0.263469	0.000205677	No
NC_060934.1:60031160:60031160	chr10	60031160	0.425593	0.000205677	No
NC_060934.1:60031166:60031166	chr10	60031166	0.400401	0.000205677	No
NC_060934.1:63676950:63676950	chr10	63676950	0.349946	0.000129901	No
NC_060934.1:70978414:70978414	chr10	70978414	-0.325168	4.33004e-05	No
NC_060934.1:72267484:72267484	chr10	72267484	0.441817	7.57756e-05	No
NC_060934.1:81001850:81001850	chr10	81001850	0.29911	0.00031307	No
NC_060934.1:81076109:81076109	chr10	81076109	-0.430529	4.33004e-05	No
NC_060934.1:81076113:81076113	chr10	81076113	-0.306642	0.000205677	No
NC_060934.1:81488298:81488298	chr10	81488298	-0.20878	0.000129901	No
NC_060934.1:90045628:90045628	chr10	90045628	-0.37043	0.000205677	No
NC_060934.1:95423370:95423370	chr10	95423370	-0.457449	0.000205677	No
NC_060934.1:95423430:95423430	chr10	95423430	-0.4811	0.000129901	No
NC_060934.1:95423453:95423453	chr10	95423453	-0.439072	0.000205677	No
NC_060934.1:95423461:95423461	chr10	95423461	-0.478103	0.000129901	No
NC_060934.1:97882097:97882097	chr10	97882097	-0.225777	0.000296925	No
NC_060934.1:97941588:97941588	chr10	97941588	-0.438531	0.000205677	No
NC_060934.1:97941598:97941598	chr10	97941598	-0.402761	0.000323056	No
NC_060934.1:98910325:98910325	chr10	98910325	0.220435	0.000129901	No
NC_060934.1:114394740:114394740	chr10	114394740	-0.419366	0.000205677	No
NC_060934.1:118091002:118091002	chr10	118091002	-0.260838	0.000129901	No
NC_060934.1:119491625:119491625	chr10	119491625	0.299593	0.000205677	No
NC_060934.1:124970209:124970209	chr10	124970209	0.375811	0.000129901	No
NC_060934.1:124970393:124970393	chr10	124970393	0.421755	0.000229744	No
NC_060934.1:125358147:125358147	chr10	125358147	-0.283252	0.00031307	No
NC_060934.1:128937440:128937440	chr10	128937440	-0.248692	0.000205677	No
NC_060934.1:133180370:133180370	chr10	133180370	-0.146737	0.000199645	No
NC_060934.1:133818095:133818095	chr10	133818095	-0.323696	0.000205677	No
NC_060934.1:134021065:134021065	chr10	134021065	-0.362435	0.000205677	No
NC_060934.1:134164386:134164386	chr10	134164386	-0.295457	0.000239563	No
NC_060935.1:1106598:1106598	chr11	1106598	-0.234183	0.000205677	Yes
NC_060935.1:1421858:1421858	chr11	1421858	-0.346706	4.33004e-05	No
NC_060935.1:1820984:1820984	chr11	1820984	-0.237064	0.000129901	Yes
NC_060935.1:1848843:1848843	chr11	1848843	-0.165831	0.000243487	No
NC_060935.1:1999362:1999362	chr11	1999362	-0.290292	4.33004e-05	Yes
NC_060935.1:2301374:2301374	chr11	2301374	-0.408146	0.000205677	No
NC_060935.1:2652676:2652676	chr11	2652676	-0.103862	0.000129901	No
NC_060935.1:2821931:2821931	chr11	2821931	-0.425119	0.000205677	No
NC_060935.1:2821939:2821939	chr11	2821939	-0.447734	4.33004e-05	No
NC_060935.1:2821948:2821948	chr11	2821948	-0.398312	0.000129901	No
NC_060935.1:2821978:2821978	chr11	2821978	-0.294389	0.000205677	No
NC_060935.1:8098317:8098317	chr11	8098317	0.407752	0.000227114	No
NC_060935.1:8099026:8099026	chr11	8099026	0.368959	0.000243759	No
NC_060935.1:8349458:8349458	chr11	8349458	0.383124	0.000172654	No
NC_060935.1:8349469:8349469	chr11	8349469	0.290337	0.000161177	No
NC_060935.1:8349484:8349484	chr11	8349484	0.320621	2.16502e-05	No
NC_060935.1:8349502:8349502	chr11	8349502	0.317306	0.000243759	No
NC_060935.1:8349505:8349505	chr11	8349505	0.419593	0.000179701	No
NC_060935.1:8349508:8349508	chr11	8349508	0.436277	0.000179701	No
NC_060935.1:8675655:8675655	chr11	8675655	0.336377	0.000130929	No
NC_060935.1:17573718:17573718	chr11	17573718	0.34531	0.000319702	No
NC_060935.1:20284150:20284150	chr11	20284150	0.409889	0.000274715	No
NC_060935.1:22313988:22313988	chr11	22313988	0.170595	0.000231246	No
NC_060935.1:22314103:22314103	chr11	22314103	0.421769	0.00013173	No
NC_060935.1:33877417:33877417	chr11	33877417	-0.131529	0.000220636	No
NC_060935.1:46530551:46530551	chr11	46530551	-0.153442	0.000199645	No
NC_060935.1:61737414:61737414	chr11	61737414	-0.352777	0.000129901	No
NC_060935.1:62416035:62416035	chr11	62416035	-0.3143	2.16502e-05	No
NC_060935.1:67071943:67071943	chr11	67071943	-0.361522	2.16502e-05	No
NC_060935.1:68914266:68914266	chr11	68914266	-0.195891	0.000205677	No
NC_060935.1:69181641:69181641	chr11	69181641	-0.215073	0.000181651	Yes
NC_060935.1:73577382:73577382	chr11	73577382	-0.25525	0.000244805	No
NC_060935.1:77246698:77246698	chr11	77246698	-0.392512	0.000129901	No
NC_060935.1:79389822:79389822	chr11	79389822	-0.398961	4.33004e-05	No
NC_060935.1:90170539:90170539	chr11	90170539	-0.203265	0.000129901	Yes
NC_060935.1:101991756:101991756	chr11	101991756	-0.277345	4.33004e-05	No
NC_060935.1:113902675:113902675	chr11	113902675	-0.259709	0.000205677	No
NC_060935.1:117797062:117797062	chr11	117797062	-0.309751	0.000205677	No
NC_060935.1:118654434:118654434	chr11	118654434	-0.284108	4.33004e-05	No
NC_060935.1:123009537:123009537	chr11	123009537	0.377432	0.000205677	No
NC_060935.1:123053782:123053782	chr11	123053782	-0.364036	0.000129901	No
NC_060935.1:123458924:123458924	chr11	123458924	0.316759	0.000120383	No
NC_060935.1:123514641:123514641	chr11	123514641	-0.472498	0.000129901	No
NC_060935.1:128484794:128484794	chr11	128484794	0.116822	0.000277659	No
NC_060935.1:130426454:130426454	chr11	130426454	-0.161597	7.57756e-05	No
NC_060935.1:133247379:133247379	chr11	133247379	-0.205141	0.000129901	No
NC_060935.1:135022647:135022647	chr11	135022647	-0.411405	0.000244805	No
NC_060936.1:1839425:1839425	chr12	1839425	-0.273958	0.000205677	Yes
NC_060936.1:2268348:2268348	chr12	2268348	-0.277355	7.57756e-05	Yes
NC_060936.1:3372471:3372471	chr12	3372471	0.411573	0.000233227	No
NC_060936.1:6289788:6289788	chr12	6289788	-0.135312	0.000129901	No
NC_060936.1:6769706:6769706	chr12	6769706	-0.327509	0.000129901	No
NC_060936.1:19483445:19483445	chr12	19483445	-0.296538	0.000205677	No
NC_060936.1:22121964:22121964	chr12	22121964	-0.369981	0.000323056	No
NC_060936.1:25001255:25001255	chr12	25001255	-0.281449	0.000129901	No
NC_060936.1:29085976:29085976	chr12	29085976	-0.266551	0.000205677	No
NC_060936.1:31211946:31211946	chr12	31211946	-0.236057	0.000324742	Yes
NC_060936.1:34220765:34220765	chr12	34220765	-0.385273	0.000129901	No
NC_060936.1:40129673:40129673	chr12	40129673	-0.370468	0.000129901	No
NC_060936.1:52864453:52864453	chr12	52864453	-0.2555	7.57756e-05	Yes
NC_060936.1:53926343:53926343	chr12	53926343	0.36473	7.57756e-05	No
NC_060936.1:57490081:57490081	chr12	57490081	-0.251073	0.000244805	No
NC_060936.1:63646799:63646799	chr12	63646799	0.434198	0.000181651	No
NC_060936.1:63646813:63646813	chr12	63646813	0.442062	0.00013173	No
NC_060936.1:77248813:77248813	chr12	77248813	-0.437743	0.000205677	No
NC_060936.1:81196641:81196641	chr12	81196641	-0.305664	1.08251e-05	No
NC_060936.1:108743287:108743287	chr12	108743287	-0.159351	0.000283615	No
NC_060936.1:111018222:111018222	chr12	111018222	-0.274425	0.000240866	No
NC_060936.1:113485237:113485237	chr12	113485237	-0.302555	0.000205677	No
NC_060936.1:117584785:117584785	chr12	117584785	-0.371747	0.000205677	No
NC_060936.1:121611638:121611638	chr12	121611638	-0.113837	0.000205677	Yes
NC_060936.1:121880622:121880622	chr12	121880622	-0.206153	0.000129901	No
NC_060936.1:123547804:123547804	chr12	123547804	-0.371043	0.000205677	No
NC_060936.1:123710361:123710361	chr12	123710361	-0.188037	7.57756e-05	No
NC_060936.1:129607661:129607661	chr12	129607661	-0.51501	0.000179623	No
NC_060936.1:129732247:129732247	chr12	129732247	-0.212076	0.000129901	No
NC_060936.1:132574353:132574353	chr12	132574353	-0.36056	0.000205677	No
NC_060937.1:19100799:19100799	chr13	19100799	-0.356346	4.33004e-05	No
NC_060937.1:22786088:22786088	chr13	22786088	0.257441	0.000310955	No
NC_060937.1:23748899:23748899	chr13	23748899	-0.325793	7.57756e-05	No
NC_060937.1:30128402:30128402	chr13	30128402	0.349027	0.000205677	No
NC_060937.1:30128428:30128428	chr13	30128428	0.447528	0.000244805	No
NC_060937.1:30128434:30128434	chr13	30128434	0.409534	0.000323056	No
NC_060937.1:30128451:30128451	chr13	30128451	0.393698	7.57756e-05	No
NC_060937.1:32887165:32887165	chr13	32887165	-0.168392	1.08251e-05	No
NC_060937.1:34044317:34044317	chr13	34044317	-0.21631	7.57756e-05	No
NC_060937.1:34161350:34161350	chr13	34161350	0.407562	0.000273846	No
NC_060937.1:34924060:34924060	chr13	34924060	-0.471588	0.000129901	No
NC_060937.1:44590256:44590256	chr13	44590256	-0.3119	4.33004e-05	No
NC_060937.1:44648733:44648733	chr13	44648733	-0.288086	1.08251e-05	No
NC_060937.1:50499757:50499757	chr13	50499757	-0.454342	0.000205677	No
NC_060937.1:50521521:50521521	chr13	50521521	-0.27046	0.000129901	No
NC_060937.1:58454479:58454479	chr13	58454479	-0.248662	0.000205677	No
NC_060937.1:77576608:77576608	chr13	77576608	-0.320058	0.000205677	No
NC_060937.1:82022106:82022106	chr13	82022106	-0.227466	0.000129901	No
NC_060937.1:82289068:82289068	chr13	82289068	-0.404818	0.000205677	No
NC_060937.1:94620812:94620812	chr13	94620812	-0.483474	4.33004e-05	No
NC_060937.1:97166524:97166524	chr13	97166524	-0.243251	7.57756e-05	No
NC_060937.1:97638901:97638901	chr13	97638901	-0.303653	7.57756e-05	No
NC_060937.1:97982479:97982479	chr13	97982479	-0.26042	0.000205677	No
NC_060937.1:103592573:103592573	chr13	103592573	-0.196846	0.000205677	No
NC_060937.1:109712927:109712927	chr13	109712927	-0.334999	0.000205677	No
NC_060937.1:112234697:112234697	chr13	112234697	-0.325351	0.000321376	No
NC_060937.1:112234700:112234700	chr13	112234700	-0.370002	0.000280625	No
NC_060937.1:112234716:112234716	chr13	112234716	-0.390502	0.000181651	No
NC_060937.1:112246322:112246322	chr13	112246322	-0.327331	0.000205677	No
NC_060937.1:112696294:112696294	chr13	112696294	-0.337283	0.000205677	No
NC_060937.1:113222429:113222429	chr13	113222429	-0.396097	0.000129901	Yes
NC_060937.1:113259518:113259518	chr13	113259518	-0.26504	0.000129901	Yes
NC_060938.1:17414126:17414126	chr14	17414126	-0.331441	0.000205677	No
NC_060938.1:31130477:31130477	chr14	31130477	-0.371765	0.000205677	No
NC_060938.1:75165530:75165530	chr14	75165530	-0.304368	0.000244805	No
NC_060938.1:84781134:84781134	chr14	84781134	-0.322304	0.000129901	No
NC_060938.1:94811740:94811740	chr14	94811740	-0.266632	7.57756e-05	No
NC_060938.1:98203113:98203113	chr14	98203113	-0.323692	0.000129901	No
NC_060938.1:98789114:98789114	chr14	98789114	-0.208346	0.000129901	Yes
NC_060938.1:98846981:98846981	chr14	98846981	0.325665	0.000244805	Yes
NC_060938.1:99222170:99222170	chr14	99222170	-0.17134	0.000205677	No
NC_060938.1:99424678:99424678	chr14	99424678	-0.422666	0.000205677	No
NC_060938.1:99506162:99506162	chr14	99506162	-0.254736	0.000205677	No
NC_060938.1:99756058:99756058	chr14	99756058	-0.429056	0.000180635	No
NC_060938.1:99970798:99970798	chr14	99970798	-0.429002	2.16502e-05	Yes
NC_060938.1:100127535:100127535	chr14	100127535	-0.45948	0.000129901	Yes
NC_060938.1:100127553:100127553	chr14	100127553	-0.361907	0.000205677	Yes
NC_060939.1:20789734:20789734	chr15	20789734	-0.313824	0.000205677	Yes
NC_060939.1:23516927:23516927	chr15	23516927	-0.314637	0.000205677	No
NC_060939.1:23603743:23603743	chr15	23603743	0.359015	0.000205677	No
NC_060939.1:23761536:23761536	chr15	23761536	-0.303842	7.57756e-05	No
NC_060939.1:27636422:27636422	chr15	27636422	-0.215811	0.000309792	Yes
NC_060939.1:29074671:29074671	chr15	29074671	-0.361312	0.000129901	Yes
NC_060939.1:46454389:46454389	chr15	46454389	0.407391	7.57756e-05	No
NC_060939.1:46454398:46454398	chr15	46454398	0.394848	0.000129901	No
NC_060939.1:49785417:49785417	chr15	49785417	-0.300424	1.08251e-05	No
NC_060939.1:53452039:53452039	chr15	53452039	-0.30771	4.33004e-05	No
NC_060939.1:55329620:55329620	chr15	55329620	-0.360573	0.000205677	No
NC_060939.1:55867387:55867387	chr15	55867387	0.276223	7.57756e-05	No
NC_060939.1:55867420:55867420	chr15	55867420	0.367576	4.33004e-05	No
NC_060939.1:55867519:55867519	chr15	55867519	0.414039	0.000181651	Yes
NC_060939.1:55867522:55867522	chr15	55867522	0.427351	0.000181651	Yes
NC_060939.1:55867531:55867531	chr15	55867531	0.471285	0.000163049	Yes
NC_060939.1:55867533:55867533	chr15	55867533	0.446392	0.00031307	Yes
NC_060939.1:55867546:55867546	chr15	55867546	0.369854	0.000129901	No
NC_060939.1:55868000:55868000	chr15	55868000	0.365993	0.000323056	No
NC_060939.1:62585407:62585407	chr15	62585407	0.350735	0.000205677	No
NC_060939.1:64073780:64073780	chr15	64073780	0.346257	7.57756e-05	Yes
NC_060939.1:64855445:64855445	chr15	64855445	0.397736	0.000205677	No
NC_060939.1:64855523:64855523	chr15	64855523	0.425103	0.000205677	No
NC_060939.1:64855528:64855528	chr15	64855528	0.378878	0.000129901	No
NC_060939.1:64855546:64855546	chr15	64855546	0.42074	2.16502e-05	No
NC_060939.1:66456962:66456962	chr15	66456962	-0.39653	0.000205677	No
NC_060939.1:78460906:78460906	chr15	78460906	-0.352207	7.57756e-05	No
NC_060939.1:80822457:80822457	chr15	80822457	-0.190572	0.000220636	No
NC_060939.1:82019360:82019360	chr15	82019360	-0.289928	0.000129901	No
NC_060939.1:83887474:83887474	chr15	83887474	-0.268739	0.000129901	No
NC_060939.1:87172903:87172903	chr15	87172903	0.314609	0.000129901	No
NC_060939.1:87243034:87243034	chr15	87243034	0.320123	0.000129901	No
NC_060939.1:87546902:87546902	chr15	87546902	-0.258392	7.57756e-05	No
NC_060939.1:91781093:91781093	chr15	91781093	-0.440405	7.57756e-05	No
NC_060939.1:91781126:91781126	chr15	91781126	-0.404849	0.000129901	No
NC_060940.1:537239:537239	chr16	537239	-0.37424	0.000129901	No
NC_060940.1:983149:983149	chr16	983149	-0.35254	0.000129901	No
NC_060940.1:1080619:1080619	chr16	1080619	-0.329906	0.000205677	No
NC_060940.1:1080662:1080662	chr16	1080662	-0.374583	0.000205677	No
NC_060940.1:1090049:1090049	chr16	1090049	-0.360522	0.000205677	No
NC_060940.1:1090120:1090120	chr16	1090120	-0.320767	0.000205677	No
NC_060940.1:1145172:1145172	chr16	1145172	-0.372431	0.000129901	No
NC_060940.1:1158389:1158389	chr16	1158389	-0.34211	0.000129901	No
NC_060940.1:1168113:1168113	chr16	1168113	-0.275165	7.57756e-05	No
NC_060940.1:1194758:1194758	chr16	1194758	-0.250666	7.57756e-05	No
NC_060940.1:1220461:1220461	chr16	1220461	-0.264236	0.000282117	No
NC_060940.1:1236490:1236490	chr16	1236490	-0.390555	0.000129901	No
NC_060940.1:1507922:1507922	chr16	1507922	-0.344291	4.33004e-05	No
NC_060940.1:1961375:1961375	chr16	1961375	-0.52705	0.000205677	No
NC_060940.1:1999140:1999140	chr16	1999140	-0.204878	0.000205677	No
NC_060940.1:2011070:2011070	chr16	2011070	0.286458	0.000151974	No
NC_060940.1:2111947:2111947	chr16	2111947	-0.359176	0.000205677	No
NC_060940.1:2111949:2111949	chr16	2111949	-0.37847	0.000205677	No
NC_060940.1:2111992:2111992	chr16	2111992	-0.409756	0.000205677	No
NC_060940.1:2112105:2112105	chr16	2112105	-0.281926	0.000205677	No
NC_060940.1:2627502:2627502	chr16	2627502	-0.362344	0.000129901	No
NC_060940.1:2764816:2764816	chr16	2764816	-0.377813	0.000205677	No
NC_060940.1:3073304:3073304	chr16	3073304	0.411229	2.16502e-05	No
NC_060940.1:4257539:4257539	chr16	4257539	-0.341435	0.000129901	No
NC_060940.1:4288081:4288081	chr16	4288081	-0.376592	0.000205677	No
NC_060940.1:4349960:4349960	chr16	4349960	-0.318623	0.000129901	Yes
NC_060940.1:4642564:4642564	chr16	4642564	-0.213683	7.57756e-05	No
NC_060940.1:8903046:8903046	chr16	8903046	-0.128292	0.000129901	No
NC_060940.1:14532224:14532224	chr16	14532224	-0.148967	0.000129901	Yes
NC_060940.1:23091918:23091918	chr16	23091918	0.359423	0.000318035	No
NC_060940.1:30151990:30151990	chr16	30151990	-0.435135	0.000129901	No
NC_060940.1:31195237:31195237	chr16	31195237	-0.24478	0.000129901	No
NC_060940.1:31208538:31208538	chr16	31208538	-0.522706	0.000129901	No
NC_060940.1:31482956:31482956	chr16	31482956	-0.364578	0.000129901	No
NC_060940.1:52561793:52561793	chr16	52561793	-0.11417	0.00031307	No
NC_060940.1:56728820:56728820	chr16	56728820	-0.369805	0.000205677	No
NC_060940.1:56949349:56949349	chr16	56949349	0.336966	0.000205677	No
NC_060940.1:56949357:56949357	chr16	56949357	0.316454	0.000205677	No
NC_060940.1:59340256:59340256	chr16	59340256	-0.270464	4.33004e-05	No
NC_060940.1:62760602:62760602	chr16	62760602	-0.240196	0.000129901	No
NC_060940.1:63039348:63039348	chr16	63039348	-0.151738	0.000205677	No
NC_060940.1:63466701:63466701	chr16	63466701	-0.497328	0.000129901	No
NC_060940.1:69503848:69503848	chr16	69503848	-0.236244	0.000181651	No
NC_060940.1:70910684:70910684	chr16	70910684	0.218254	0.000207487	No
NC_060940.1:72587902:72587902	chr16	72587902	-0.383657	7.57756e-05	No
NC_060940.1:72640253:72640253	chr16	72640253	-0.281026	0.000205677	No
NC_060940.1:72959399:72959399	chr16	72959399	0.373623	4.33004e-05	No
NC_060940.1:72993577:72993577	chr16	72993577	-0.215115	0.000205677	No
NC_060940.1:73236208:73236208	chr16	73236208	-0.3547	4.33004e-05	No
NC_060940.1:81272455:81272455	chr16	81272455	-0.462208	0.000129901	Yes
NC_060940.1:81272533:81272533	chr16	81272533	-0.35686	7.57756e-05	Yes
NC_060940.1:83061025:83061025	chr16	83061025	-0.371022	2.16502e-05	No
NC_060940.1:83061134:83061134	chr16	83061134	-0.357716	0.000205677	No
NC_060940.1:87458670:87458670	chr16	87458670	-0.23175	1.08251e-05	No
NC_060940.1:91451860:91451860	chr16	91451860	-0.178014	0.000205677	No
NC_060940.1:92827182:92827182	chr16	92827182	-0.332348	0.000129901	No
NC_060940.1:94503278:94503278	chr16	94503278	-0.450653	0.000205677	No
NC_060940.1:94761634:94761634	chr16	94761634	-0.340696	7.57756e-05	No
NC_060940.1:94887251:94887251	chr16	94887251	-0.361403	0.000181651	No
NC_060940.1:95013714:95013714	chr16	95013714	-0.144006	0.000129901	No
NC_060940.1:95073750:95073750	chr16	95073750	-0.361577	0.000205677	No
NC_060941.1:687300:687300	chr17	687300	-0.411939	1.08251e-05	No
NC_060941.1:850236:850236	chr17	850236	-0.28505	2.16502e-05	Yes
NC_060941.1:3481174:3481174	chr17	3481174	-0.30923	0.000205677	No
NC_060941.1:6556533:6556533	chr17	6556533	0.229806	0.000205677	No
NC_060941.1:7210269:7210269	chr17	7210269	-0.275144	2.16502e-05	Yes
NC_060941.1:8101190:8101190	chr17	8101190	-0.278486	0.000205677	No
NC_060941.1:11231687:11231687	chr17	11231687	-0.281711	0.000181651	No
NC_060941.1:21286686:21286686	chr17	21286686	-0.265461	0.000129901	No
NC_060941.1:28291115:28291115	chr17	28291115	-0.376249	0.000205677	No
NC_060941.1:29313880:29313880	chr17	29313880	0.382793	8.74499e-05	No
NC_060941.1:29314129:29314129	chr17	29314129	0.357606	0.000296925	No
NC_060941.1:31857831:31857831	chr17	31857831	-0.108731	7.57756e-05	No
NC_060941.1:39890430:39890430	chr17	39890430	-0.328708	0.000205677	No
NC_060941.1:40029250:40029250	chr17	40029250	0.36274	0.000129901	No
NC_060941.1:40262819:40262819	chr17	40262819	-0.244504	0.000244805	No
NC_060941.1:42929289:42929289	chr17	42929289	0.102969	0.000129901	No
NC_060941.1:42979478:42979478	chr17	42979478	-0.263233	7.57756e-05	No
NC_060941.1:43541244:43541244	chr17	43541244	-0.136698	7.57756e-05	No
NC_060941.1:46095318:46095318	chr17	46095318	-0.235143	0.000129901	No
NC_060941.1:46463058:46463058	chr17	46463058	-0.191534	7.57756e-05	Yes
NC_060941.1:46806317:46806317	chr17	46806317	-0.337205	7.57756e-05	Yes
NC_060941.1:49997090:49997090	chr17	49997090	-0.366389	0.000205677	No
NC_060941.1:50968099:50968099	chr17	50968099	-0.253266	4.33004e-05	No
NC_060941.1:56902009:56902009	chr17	56902009	-0.27126	4.33004e-05	No
NC_060941.1:59525578:59525578	chr17	59525578	-0.365009	4.33004e-05	No
NC_060941.1:72991191:72991191	chr17	72991191	0.434801	0.000148514	No
NC_060941.1:72997155:72997155	chr17	72997155	-0.162027	0.000244805	No
NC_060941.1:74270792:74270792	chr17	74270792	-0.492471	0.000205677	No
NC_060941.1:74280299:74280299	chr17	74280299	-0.358508	7.57756e-05	No
NC_060941.1:74287246:74287246	chr17	74287246	-0.389852	0.000205677	No
NC_060941.1:74633928:74633928	chr17	74633928	-0.269316	0.000129901	No
NC_060941.1:74843002:74843002	chr17	74843002	0.288912	7.57756e-05	No
NC_060941.1:74843018:74843018	chr17	74843018	0.359178	7.57756e-05	No
NC_060941.1:75539879:75539879	chr17	75539879	-0.310874	0.000129901	No
NC_060941.1:76419778:76419778	chr17	76419778	-0.111889	7.57756e-05	No
NC_060941.1:76617023:76617023	chr17	76617023	-0.354996	0.000205677	No
NC_060941.1:77415314:77415314	chr17	77415314	-0.273104	0.000323056	No
NC_060941.1:77415330:77415330	chr17	77415330	-0.379699	0.000205677	No
NC_060941.1:77793729:77793729	chr17	77793729	-0.149946	0.000205677	No
NC_060941.1:77817124:77817124	chr17	77817124	-0.326738	7.57756e-05	No
NC_060941.1:79780974:79780974	chr17	79780974	-0.428565	0.000205677	No
NC_060941.1:80646122:80646122	chr17	80646122	0.491086	0.000129901	No
NC_060941.1:80824610:80824610	chr17	80824610	-0.381531	0.000205677	No
NC_060941.1:81327422:81327422	chr17	81327422	-0.322027	7.57756e-05	No
NC_060941.1:82015320:82015320	chr17	82015320	-0.209207	4.33004e-05	No
NC_060941.1:82039606:82039606	chr17	82039606	-0.494482	7.57756e-05	No
NC_060941.1:83104683:83104683	chr17	83104683	-0.334241	7.57756e-05	No
NC_060942.1:3003090:3003090	chr18	3003090	0.245076	0.000231246	No
NC_060942.1:3249714:3249714	chr18	3249714	-0.15392	7.57756e-05	No
NC_060942.1:6050881:6050881	chr18	6050881	0.370584	0.000295344	No
NC_060942.1:7335516:7335516	chr18	7335516	-0.374459	0.000129901	No
NC_060942.1:7567051:7567051	chr18	7567051	-0.248434	0.000179701	Yes
NC_060942.1:25032198:25032198	chr18	25032198	-0.320462	0.000205677	No
NC_060942.1:30334824:30334824	chr18	30334824	-0.339966	0.000129901	No
NC_060942.1:64145341:64145341	chr18	64145341	-0.392603	0.000205677	No
NC_060943.1:350803:350803	chr19	350803	-0.260644	0.000242174	No
NC_060943.1:484153:484153	chr19	484153	-0.245009	7.57756e-05	No
NC_060943.1:812903:812903	chr19	812903	-0.341685	4.33004e-05	Yes
NC_060943.1:846520:846520	chr19	846520	-0.185911	0.000281645	No
NC_060943.1:1282457:1282457	chr19	1282457	-0.288027	7.57756e-05	No
NC_060943.1:1282978:1282978	chr19	1282978	-0.137571	4.33004e-05	No
NC_060943.1:1543935:1543935	chr19	1543935	-0.349942	1.08251e-05	No
NC_060943.1:1943234:1943234	chr19	1943234	-0.334917	0.000205677	No
NC_060943.1:1943254:1943254	chr19	1943254	-0.331265	7.57756e-05	No
NC_060943.1:2068595:2068595	chr19	2068595	0.198119	7.57756e-05	No
NC_060943.1:2217021:2217021	chr19	2217021	-0.225181	0.000181651	No
NC_060943.1:2261947:2261947	chr19	2261947	-0.263268	2.16502e-05	No
NC_060943.1:2261979:2261979	chr19	2261979	-0.350325	7.57756e-05	No
NC_060943.1:2926824:2926824	chr19	2926824	-0.223817	2.16502e-05	No
NC_060943.1:3647843:3647843	chr19	3647843	-0.209437	0.000129901	No
NC_060943.1:3747830:3747830	chr19	3747830	-0.254267	0.000129901	No
NC_060943.1:3800622:3800622	chr19	3800622	-0.470037	0.000205677	No
NC_060943.1:3806132:3806132	chr19	3806132	-0.327588	0.000129901	No
NC_060943.1:3834892:3834892	chr19	3834892	-0.353331	4.33004e-05	No
NC_060943.1:3834929:3834929	chr19	3834929	-0.407024	7.57756e-05	No
NC_060943.1:4293793:4293793	chr19	4293793	-0.303108	0.000178614	No
NC_060943.1:4579949:4579949	chr19	4579949	-0.262723	4.33004e-05	No
NC_060943.1:5280556:5280556	chr19	5280556	0.377765	0.000205677	No
NC_060943.1:5280591:5280591	chr19	5280591	0.340932	7.57756e-05	No
NC_060943.1:5654897:5654897	chr19	5654897	-0.250292	7.57756e-05	No
NC_060943.1:6719807:6719807	chr19	6719807	-0.267928	0.000129901	No
NC_060943.1:6719814:6719814	chr19	6719814	-0.257892	0.000129901	No
NC_060943.1:6734467:6734467	chr19	6734467	-0.188879	7.57756e-05	No
NC_060943.1:6734478:6734478	chr19	6734478	-0.200095	7.57756e-05	No
NC_060943.1:7671199:7671199	chr19	7671199	0.246821	7.57756e-05	No
NC_060943.1:7903795:7903795	chr19	7903795	-0.184632	4.33004e-05	No
NC_060943.1:7920690:7920690	chr19	7920690	-0.268898	0.000205677	No
NC_060943.1:10149205:10149205	chr19	10149205	-0.317222	0.000129901	No
NC_060943.1:11391982:11391982	chr19	11391982	-0.332942	0.000205677	No
NC_060943.1:11415752:11415752	chr19	11415752	-0.295214	0.000205677	No
NC_060943.1:11488324:11488324	chr19	11488324	-0.267016	0.000129901	No
NC_060943.1:11489113:11489113	chr19	11489113	-0.320258	0.000129901	No
NC_060943.1:11489178:11489178	chr19	11489178	-0.305901	0.000129901	No
NC_060943.1:11489184:11489184	chr19	11489184	-0.334448	0.000205677	No
NC_060943.1:11597895:11597895	chr19	11597895	-0.377895	4.33004e-05	No
NC_060943.1:12691996:12691996	chr19	12691996	-0.397295	0.000129901	No
NC_060943.1:13150471:13150471	chr19	13150471	-0.164612	4.33004e-05	No
NC_060943.1:13873757:13873757	chr19	13873757	-0.20271	0.000205677	No
NC_060943.1:13919147:13919147	chr19	13919147	-0.285894	0.000205677	Yes
NC_060943.1:14535726:14535726	chr19	14535726	-0.146976	0.000244805	No
NC_060943.1:15321125:15321125	chr19	15321125	-0.163917	1.08251e-05	No
NC_060943.1:16222820:16222820	chr19	16222820	-0.230106	0.000205677	No
NC_060943.1:18520561:18520561	chr19	18520561	-0.345934	0.000205677	No
NC_060943.1:19098489:19098489	chr19	19098489	-0.34203	7.57756e-05	No
NC_060943.1:23409556:23409556	chr19	23409556	-0.2279	0.000205677	No
NC_060943.1:24060430:24060430	chr19	24060430	0.430774	0.000205677	No
NC_060943.1:24167002:24167002	chr19	24167002	-0.410774	0.000295344	No
NC_060943.1:31323722:31323722	chr19	31323722	0.400784	0.000205677	No
NC_060943.1:31323950:31323950	chr19	31323950	0.405405	0.000205677	No
NC_060943.1:32746555:32746555	chr19	32746555	0.464576	0.000129901	No
NC_060943.1:33425440:33425440	chr19	33425440	-0.397728	0.000205677	No
NC_060943.1:40268551:40268551	chr19	40268551	0.228817	0.000231246	No
NC_060943.1:41307073:41307073	chr19	41307073	-0.388881	0.000129901	No
NC_060943.1:42051610:42051610	chr19	42051610	0.25536	0.000205677	No
NC_060943.1:43099579:43099579	chr19	43099579	0.219893	0.000129901	No
NC_060943.1:44343987:44343987	chr19	44343987	0.314966	0.000310955	Yes
NC_060943.1:44434544:44434544	chr19	44434544	-0.369513	0.000129901	Yes
NC_060943.1:47275910:47275910	chr19	47275910	-0.373488	0.000244805	No
NC_060943.1:48065288:48065288	chr19	48065288	-0.29694	0.00021102	No
NC_060943.1:48729189:48729189	chr19	48729189	0.419505	0.000311428	No
NC_060943.1:48729303:48729303	chr19	48729303	0.142531	0.00013173	No
NC_060943.1:49854719:49854719	chr19	49854719	-0.371633	0.000205677	No
NC_060943.1:50286356:50286356	chr19	50286356	-0.413287	0.000205677	No
NC_060943.1:50286359:50286359	chr19	50286359	-0.386639	0.000205677	No
NC_060943.1:50301472:50301472	chr19	50301472	-0.349538	0.000205677	No
NC_060943.1:50344951:50344951	chr19	50344951	-0.179976	0.000205677	No
NC_060943.1:52759230:52759230	chr19	52759230	-0.338901	7.57756e-05	No
NC_060943.1:53522981:53522981	chr19	53522981	-0.277919	0.000129901	No
NC_060943.1:53642993:53642993	chr19	53642993	-0.385612	0.000205677	No
NC_060943.1:53728365:53728365	chr19	53728365	0.23693	4.33004e-05	No
NC_060943.1:54585015:54585015	chr19	54585015	-0.323338	0.000188728	No
NC_060943.1:54614123:54614123	chr19	54614123	-0.393945	7.57756e-05	No
NC_060943.1:57289344:57289344	chr19	57289344	-0.286423	0.000205677	Yes
NC_060943.1:57995130:57995130	chr19	57995130	-0.214069	4.33004e-05	Yes
NC_060943.1:58019925:58019925	chr19	58019925	-0.306001	4.33004e-05	Yes
NC_060943.1:58406611:58406611	chr19	58406611	-0.381275	0.000205677	No
NC_060943.1:58660264:58660264	chr19	58660264	-0.197512	7.57756e-05	No
NC_060943.1:59462685:59462685	chr19	59462685	0.422558	0.000205677	No
NC_060943.1:61099404:61099404	chr19	61099404	0.237431	0.000231246	No
NC_060943.1:61195236:61195236	chr19	61195236	0.344516	0.000231246	No
NC_060943.1:61268059:61268059	chr19	61268059	-0.179301	0.000273846	No
NC_060926.1:3668973:3668973	chr2	3668973	-0.320282	4.33004e-05	No
NC_060926.1:9166269:9166269	chr2	9166269	-0.223786	0.000129901	No
NC_060926.1:10273035:10273035	chr2	10273035	-0.239773	7.57756e-05	No
NC_060926.1:11515758:11515758	chr2	11515758	0.344026	0.000205677	No
NC_060926.1:11657385:11657385	chr2	11657385	-0.373429	0.000205677	No
NC_060926.1:14976004:14976004	chr2	14976004	-0.405315	0.000129901	No
NC_060926.1:14976010:14976010	chr2	14976010	-0.327625	0.000205677	No
NC_060926.1:18378021:18378021	chr2	18378021	-0.380151	0.000205677	No
NC_060926.1:22802839:22802839	chr2	22802839	-0.425795	4.33004e-05	No
NC_060926.1:25306454:25306454	chr2	25306454	-0.128859	0.000268895	No
NC_060926.1:26955873:26955873	chr2	26955873	-0.298588	0.000282117	No
NC_060926.1:30707141:30707141	chr2	30707141	-0.228748	0.000205677	No
NC_060926.1:34092309:34092309	chr2	34092309	-0.407274	7.57756e-05	No
NC_060926.1:39675348:39675348	chr2	39675348	0.410668	0.000231246	No
NC_060926.1:44940306:44940306	chr2	44940306	0.263172	0.0001459	No
NC_060926.1:47190052:47190052	chr2	47190052	-0.296876	0.000205677	No
NC_060926.1:47575687:47575687	chr2	47575687	0.394886	0.000273846	No
NC_060926.1:47576957:47576957	chr2	47576957	0.427525	7.57756e-05	No
NC_060926.1:64389457:64389457	chr2	64389457	-0.364054	0.000205677	No
NC_060926.1:73992066:73992066	chr2	73992066	-0.214043	0.000205677	No
NC_060926.1:79670507:79670507	chr2	79670507	-0.294884	0.000129901	No
NC_060926.1:80018776:80018776	chr2	80018776	-0.286429	7.57756e-05	No
NC_060926.1:80303030:80303030	chr2	80303030	0.35714	0.000205677	No
NC_060926.1:83124964:83124964	chr2	83124964	-0.237374	0.000323056	No
NC_060926.1:85415525:85415525	chr2	85415525	-0.239194	0.000205677	No
NC_060926.1:101055103:101055103	chr2	101055103	-0.265151	0.000129901	No
NC_060926.1:102061711:102061711	chr2	102061711	-0.24268	0.000243487	Yes
NC_060926.1:104998075:104998075	chr2	104998075	-0.153996	0.000129901	No
NC_060926.1:106527067:106527067	chr2	106527067	0.37185	0.000205677	No
NC_060926.1:107114929:107114929	chr2	107114929	-0.266993	0.000129901	No
NC_060926.1:108993653:108993653	chr2	108993653	-0.366517	0.000244805	No
NC_060926.1:120781635:120781635	chr2	120781635	0.269877	0.000129901	No
NC_060926.1:124799601:124799601	chr2	124799601	-0.126476	0.000281645	No
NC_060926.1:127324591:127324591	chr2	127324591	-0.320743	0.000181651	No
NC_060926.1:131872420:131872420	chr2	131872420	-0.27585	0.000205677	No
NC_060926.1:132350062:132350062	chr2	132350062	-0.406765	0.000129901	No
NC_060926.1:141925067:141925067	chr2	141925067	-0.29589	0.000205677	No
NC_060926.1:145767293:145767293	chr2	145767293	-0.392211	0.000205677	No
NC_060926.1:151190170:151190170	chr2	151190170	-0.281641	0.000129901	No
NC_060926.1:166919394:166919394	chr2	166919394	-0.227307	0.000205677	No
NC_060926.1:210252137:210252137	chr2	210252137	0.427673	0.000129901	No
NC_060926.1:218302962:218302962	chr2	218302962	-0.282103	0.000129901	No
NC_060926.1:218361156:218361156	chr2	218361156	-0.442689	1.08251e-05	No
NC_060926.1:218367833:218367833	chr2	218367833	-0.410347	0.000129901	No
NC_060926.1:219518499:219518499	chr2	219518499	-0.19705	7.57756e-05	No
NC_060926.1:219546113:219546113	chr2	219546113	0.26729	0.000129901	No
NC_060926.1:220052970:220052970	chr2	220052970	-0.340983	0.000129901	No
NC_060926.1:222446858:222446858	chr2	222446858	-0.509474	0.000129901	No
NC_060926.1:222446877:222446877	chr2	222446877	-0.488629	0.000129901	No
NC_060926.1:223447756:223447756	chr2	223447756	-0.475544	2.16502e-05	Yes
NC_060926.1:231124389:231124389	chr2	231124389	-0.243951	0.000205677	No
NC_060926.1:232164267:232164267	chr2	232164267	-0.366318	0.000129901	No
NC_060926.1:232164317:232164317	chr2	232164317	-0.368254	0.000129901	No
NC_060926.1:232896770:232896770	chr2	232896770	-0.22539	1.08251e-05	No
NC_060926.1:234894133:234894133	chr2	234894133	-0.353254	0.000129901	No
NC_060926.1:237118896:237118896	chr2	237118896	-0.3475	7.57756e-05	No
NC_060926.1:238176818:238176818	chr2	238176818	-0.399922	0.000129901	No
NC_060926.1:238350776:238350776	chr2	238350776	-0.200113	7.57756e-05	No
NC_060926.1:239954468:239954468	chr2	239954468	-0.300762	0.000244805	No
NC_060926.1:240010890:240010890	chr2	240010890	-0.350355	0.000321376	No
NC_060926.1:241472577:241472577	chr2	241472577	-0.396752	7.57756e-05	No
NC_060926.1:242430517:242430517	chr2	242430517	-0.209198	0.000129901	Yes
NC_060944.1:618450:618450	chr20	618450	-0.235029	0.000205677	No
NC_060944.1:714688:714688	chr20	714688	-0.315388	4.33004e-05	No
NC_060944.1:2000259:2000259	chr20	2000259	-0.451003	0.000205677	No
NC_060944.1:2199740:2199740	chr20	2199740	-0.247749	0.000279139	No
NC_060944.1:2434107:2434107	chr20	2434107	-0.183545	0.000129901	No
NC_060944.1:4657235:4657235	chr20	4657235	-0.49472	0.000129901	No
NC_060944.1:4862552:4862552	chr20	4862552	0.320692	0.000231246	No
NC_060944.1:5357772:5357772	chr20	5357772	0.417598	0.000205677	No
NC_060944.1:5822292:5822292	chr20	5822292	-0.281598	0.000205677	No
NC_060944.1:6811380:6811380	chr20	6811380	0.488668	4.33004e-05	No
NC_060944.1:6811395:6811395	chr20	6811395	0.485367	0.000129901	No
NC_060944.1:7200269:7200269	chr20	7200269	-0.355019	0.000177611	No
NC_060944.1:17580847:17580847	chr20	17580847	-0.202573	0.000181651	No
NC_060944.1:19079271:19079271	chr20	19079271	-0.388316	0.000205677	No
NC_060944.1:19836742:19836742	chr20	19836742	-0.165415	0.000129901	No
NC_060944.1:21055940:21055940	chr20	21055940	-0.197486	4.33004e-05	No
NC_060944.1:21143040:21143040	chr20	21143040	-0.258333	0.000205677	No
NC_060944.1:22119876:22119876	chr20	22119876	-0.42996	0.000205677	No
NC_060944.1:22302108:22302108	chr20	22302108	-0.438744	0.000205677	No
NC_060944.1:22991409:22991409	chr20	22991409	-0.350541	0.000205677	No
NC_060944.1:23287366:23287366	chr20	23287366	-0.204916	0.000205677	No
NC_060944.1:23812169:23812169	chr20	23812169	-0.397187	0.000129901	No
NC_060944.1:23820626:23820626	chr20	23820626	-0.409327	0.000129901	No
NC_060944.1:24531397:24531397	chr20	24531397	0.443308	7.57756e-05	No
NC_060944.1:24531914:24531914	chr20	24531914	0.366979	0.000181651	No
NC_060944.1:25097220:25097220	chr20	25097220	-0.196359	0.000129901	No
NC_060944.1:25655939:25655939	chr20	25655939	-0.343443	0.000205677	No
NC_060944.1:36085406:36085406	chr20	36085406	-0.306911	0.000205677	No
NC_060944.1:36315159:36315159	chr20	36315159	-0.180532	4.33004e-05	No
NC_060944.1:40444001:40444001	chr20	40444001	-0.226416	4.33004e-05	No
NC_060944.1:42422267:42422267	chr20	42422267	0.487009	0.000129901	No
NC_060944.1:46209924:46209924	chr20	46209924	-0.276942	0.000129901	No
NC_060944.1:49965704:49965704	chr20	49965704	-0.440074	4.33004e-05	No
NC_060944.1:50028964:50028964	chr20	50028964	-0.315261	0.000129901	No
NC_060944.1:50598117:50598117	chr20	50598117	0.421458	0.000151974	No
NC_060944.1:51699237:51699237	chr20	51699237	-0.108474	0.000273252	No
NC_060944.1:51752881:51752881	chr20	51752881	-0.186539	7.57756e-05	No
NC_060944.1:51752892:51752892	chr20	51752892	-0.187848	1.08251e-05	No
NC_060944.1:52793539:52793539	chr20	52793539	0.257301	0.000121165	No
NC_060944.1:53084561:53084561	chr20	53084561	-0.427944	2.16502e-05	No
NC_060944.1:53622447:53622447	chr20	53622447	-0.179237	0.000205677	No
NC_060944.1:53876697:53876697	chr20	53876697	0.395907	0.000205677	No
NC_060944.1:53876699:53876699	chr20	53876699	0.396302	7.57756e-05	No
NC_060944.1:58168839:58168839	chr20	58168839	-0.104392	0.000129901	No
NC_060944.1:58403887:58403887	chr20	58403887	0.439095	2.16502e-05	No
NC_060944.1:58403911:58403911	chr20	58403911	0.471047	0.000205677	No
NC_060944.1:58407119:58407119	chr20	58407119	0.362636	4.33004e-05	No
NC_060944.1:59220846:59220846	chr20	59220846	-0.350785	0.000129901	No
NC_060944.1:59220877:59220877	chr20	59220877	-0.364937	0.000205677	No
NC_060944.1:59230147:59230147	chr20	59230147	-0.218235	0.000129901	No
NC_060944.1:59439169:59439169	chr20	59439169	0.163276	0.000205677	No
NC_060944.1:59439191:59439191	chr20	59439191	0.19084	0.000129901	No
NC_060944.1:59796511:59796511	chr20	59796511	-0.474288	0.000205677	No
NC_060944.1:60474631:60474631	chr20	60474631	-0.149439	1.08251e-05	No
NC_060944.1:64168498:64168498	chr20	64168498	-0.317177	0.000129901	No
NC_060944.1:64348617:64348617	chr20	64348617	-0.144496	0.000129901	No
NC_060944.1:64357557:64357557	chr20	64357557	-0.146537	0.000205677	No
NC_060944.1:64357612:64357612	chr20	64357612	-0.169288	0.000129901	No
NC_060944.1:64562186:64562186	chr20	64562186	-0.264712	0.000244805	No
NC_060944.1:64583799:64583799	chr20	64583799	-0.175079	0.000205677	No
NC_060944.1:65136502:65136502	chr20	65136502	-0.322209	1.08251e-05	No
NC_060944.1:65298989:65298989	chr20	65298989	-0.442617	0.000205677	No
NC_060944.1:65319173:65319173	chr20	65319173	-0.467144	0.000129901	No
NC_060944.1:65503920:65503920	chr20	65503920	-0.316835	0.000205677	No
NC_060944.1:65771497:65771497	chr20	65771497	-0.210203	7.57756e-05	No
NC_060945.1:15816967:15816967	chr21	15816967	-0.219466	0.000129901	No
NC_060945.1:33765246:33765246	chr21	33765246	-0.359563	0.000205677	No
NC_060945.1:34496388:34496388	chr21	34496388	-0.252577	0.000244805	No
NC_060945.1:37523363:37523363	chr21	37523363	-0.41179	0.000129901	No
NC_060945.1:40740577:40740577	chr21	40740577	-0.330336	0.000244805	No
NC_060945.1:40836935:40836935	chr21	40836935	-0.226341	0.000205677	No
NC_060945.1:41702999:41702999	chr21	41702999	-0.38682	7.57756e-05	No
NC_060945.1:41722198:41722198	chr21	41722198	-0.197564	0.000205677	No
NC_060945.1:41752722:41752722	chr21	41752722	-0.513949	0.000129901	Yes
NC_060945.1:41783134:41783134	chr21	41783134	0.306277	0.000205677	Yes
NC_060945.1:43693406:43693406	chr21	43693406	-0.247728	0.000129901	No
NC_060945.1:43785779:43785779	chr21	43785779	-0.310067	0.000205677	No
NC_060945.1:43824600:43824600	chr21	43824600	-0.422578	0.000181651	No
NC_060945.1:43843362:43843362	chr21	43843362	-0.329119	0.000205677	No
NC_060945.1:43911389:43911389	chr21	43911389	0.190198	0.000205677	No
NC_060945.1:44268410:44268410	chr21	44268410	-0.431579	4.33004e-05	No
NC_060945.1:44364685:44364685	chr21	44364685	-0.317538	0.000129901	No
NC_060945.1:44378058:44378058	chr21	44378058	-0.375382	1.08251e-05	No
NC_060946.1:6446356:6446356	chr22	6446356	-0.330916	0.000205677	Yes
NC_060946.1:18162657:18162657	chr22	18162657	-0.358242	0.000283615	No
NC_060946.1:20577474:20577474	chr22	20577474	-0.347647	7.57756e-05	No
NC_060946.1:23705300:23705300	chr22	23705300	-0.338662	0.000205677	No
NC_060946.1:36965670:36965670	chr22	36965670	-0.2981	4.33004e-05	No
NC_060946.1:37214143:37214143	chr22	37214143	-0.342653	1.08251e-05	No
NC_060946.1:38368778:38368778	chr22	38368778	-0.138958	0.000205677	No
NC_060946.1:38368795:38368795	chr22	38368795	-0.194268	0.000205677	No
NC_060946.1:40148597:40148597	chr22	40148597	-0.253944	0.000188728	No
NC_060946.1:42472687:42472687	chr22	42472687	-0.151687	0.000208241	No
NC_060946.1:43007750:43007750	chr22	43007750	-0.238554	2.16502e-05	No
NC_060946.1:47242253:47242253	chr22	47242253	-0.229248	0.000205677	No
NC_060946.1:49005179:49005179	chr22	49005179	-0.44292	2.16502e-05	No
NC_060946.1:49202311:49202311	chr22	49202311	-0.420533	0.000205677	No
NC_060946.1:49937235:49937235	chr22	49937235	-0.452671	2.16502e-05	No
NC_060946.1:50463297:50463297	chr22	50463297	-0.127938	0.000209861	No
NC_060946.1:50498126:50498126	chr22	50498126	-0.105752	6.34029e-05	No
NC_060946.1:50789860:50789860	chr22	50789860	-0.336853	0.000205677	No
NC_060946.1:50789935:50789935	chr22	50789935	-0.321868	0.000176611	No
NC_060946.1:50848899:50848899	chr22	50848899	-0.328704	1.08251e-05	No
NC_060927.1:2301075:2301075	chr3	2301075	-0.382246	0.000205677	No
NC_060927.1:3175650:3175650	chr3	3175650	-0.226116	7.57756e-05	No
NC_060927.1:3796608:3796608	chr3	3796608	0.197449	0.000231246	No
NC_060927.1:4746258:4746258	chr3	4746258	-0.214346	0.000129901	No
NC_060927.1:9127399:9127399	chr3	9127399	0.455114	0.000205677	No
NC_060927.1:9127440:9127440	chr3	9127440	0.499393	0.000205677	No
NC_060927.1:9127447:9127447	chr3	9127447	0.474455	0.000129901	No
NC_060927.1:13110563:13110563	chr3	13110563	-0.200996	0.000129901	No
NC_060927.1:14558515:14558515	chr3	14558515	-0.203851	0.000205677	No
NC_060927.1:16514782:16514782	chr3	16514782	0.332787	0.000231246	No
NC_060927.1:26510042:26510042	chr3	26510042	-0.281923	0.000129901	No
NC_060927.1:32794845:32794845	chr3	32794845	-0.421755	0.000205677	No
NC_060927.1:44701787:44701787	chr3	44701787	-0.415147	0.000205677	Yes
NC_060927.1:44907628:44907628	chr3	44907628	-0.185842	0.000129901	Yes
NC_060927.1:46722121:46722121	chr3	46722121	-0.319408	0.000205677	No
NC_060927.1:47197958:47197958	chr3	47197958	-0.174467	0.000276184	No
NC_060927.1:49161159:49161159	chr3	49161159	-0.12895	0.000205677	No
NC_060927.1:49161176:49161176	chr3	49161176	-0.142068	1.08251e-05	No
NC_060927.1:49692404:49692404	chr3	49692404	-0.255001	0.000323056	No
NC_060927.1:49716565:49716565	chr3	49716565	-0.213398	7.57756e-05	No
NC_060927.1:50333362:50333362	chr3	50333362	-0.340428	0.000243487	No
NC_060927.1:55538914:55538914	chr3	55538914	-0.205428	0.000205677	No
NC_060927.1:73093378:73093378	chr3	73093378	-0.37797	0.000205677	No
NC_060927.1:74032448:74032448	chr3	74032448	-0.308999	0.000129901	No
NC_060927.1:91686949:91686949	chr3	91686949	-0.408306	7.57756e-05	Yes
NC_060927.1:101441480:101441480	chr3	101441480	0.36878	0.000281645	No
NC_060927.1:119711127:119711127	chr3	119711127	-0.211069	0.000324742	No
NC_060927.1:120896989:120896989	chr3	120896989	-0.25732	0.000129901	No
NC_060927.1:129048603:129048603	chr3	129048603	-0.260023	7.57756e-05	No
NC_060927.1:131448888:131448888	chr3	131448888	-0.326907	2.16502e-05	Yes
NC_060927.1:131746491:131746491	chr3	131746491	0.35943	0.000243759	No
NC_060927.1:131746498:131746498	chr3	131746498	0.338175	0.000207487	No
NC_060927.1:131746500:131746500	chr3	131746500	0.358246	0.000243759	No
NC_060927.1:131746570:131746570	chr3	131746570	0.326644	0.000129901	No
NC_060927.1:131746895:131746895	chr3	131746895	0.427379	0.000207487	No
NC_060927.1:132291851:132291851	chr3	132291851	-0.159529	0.000205677	No
NC_060927.1:132706306:132706306	chr3	132706306	-0.277199	7.57756e-05	No
NC_060927.1:137541617:137541617	chr3	137541617	0.43825	0.000205677	No
NC_060927.1:137541672:137541672	chr3	137541672	0.487372	7.57756e-05	No
NC_060927.1:140401382:140401382	chr3	140401382	-0.238432	0.000205677	No
NC_060927.1:141679704:141679704	chr3	141679704	0.284068	7.57756e-05	No
NC_060927.1:143398772:143398772	chr3	143398772	-0.199789	7.57756e-05	No
NC_060927.1:143894155:143894155	chr3	143894155	-0.301084	0.000240866	No
NC_060927.1:165500695:165500695	chr3	165500695	-0.283968	0.000129901	No
NC_060927.1:174825701:174825701	chr3	174825701	-0.182023	0.000205677	No
NC_060927.1:184143307:184143307	chr3	184143307	-0.353056	0.000205677	No
NC_060927.1:189177599:189177599	chr3	189177599	0.349516	0.000323056	No
NC_060927.1:190039819:190039819	chr3	190039819	-0.400953	0.000129901	No
NC_060927.1:200124794:200124794	chr3	200124794	-0.35087	0.000205677	Yes
NC_060928.1:2055821:2055821	chr4	2055821	-0.272397	0.000129901	Yes
NC_060928.1:2056186:2056186	chr4	2056186	-0.276351	4.33004e-05	No
NC_060928.1:2457415:2457415	chr4	2457415	-0.220582	0.000205677	No
NC_060928.1:3340160:3340160	chr4	3340160	-0.332705	0.000129901	No
NC_060928.1:3340181:3340181	chr4	3340181	-0.306161	0.000205677	No
NC_060928.1:3647659:3647659	chr4	3647659	-0.324215	0.000129901	No
NC_060928.1:4989685:4989685	chr4	4989685	-0.387631	0.000205677	No
NC_060928.1:6639043:6639043	chr4	6639043	0.291382	7.57756e-05	No
NC_060928.1:7018058:7018058	chr4	7018058	0.165411	7.57756e-05	No
NC_060928.1:7043010:7043010	chr4	7043010	-0.296782	4.33004e-05	No
NC_060928.1:7190595:7190595	chr4	7190595	-0.354082	0.000129901	No
NC_060928.1:7950727:7950727	chr4	7950727	-0.331486	7.57756e-05	No
NC_060928.1:8576145:8576145	chr4	8576145	-0.366252	0.000205677	Yes
NC_060928.1:8826811:8826811	chr4	8826811	0.392343	0.000205677	Yes
NC_060928.1:13030539:13030539	chr4	13030539	-0.472126	4.33004e-05	No
NC_060928.1:13786925:13786925	chr4	13786925	-0.342702	4.33004e-05	No
NC_060928.1:20280999:20280999	chr4	20280999	-0.416065	0.000244805	No
NC_060928.1:26465595:26465595	chr4	26465595	-0.406533	0.000205677	No
NC_060928.1:27070175:27070175	chr4	27070175	0.267033	0.000321376	No
NC_060928.1:35072254:35072254	chr4	35072254	-0.390688	0.000205677	No
NC_060928.1:36706140:36706140	chr4	36706140	-0.342173	0.000205677	No
NC_060928.1:57719444:57719444	chr4	57719444	0.432399	0.00031307	No
NC_060928.1:59755366:59755366	chr4	59755366	-0.296327	0.000243487	No
NC_060928.1:60144194:60144194	chr4	60144194	0.401515	7.57756e-05	No
NC_060928.1:78901147:78901147	chr4	78901147	-0.266101	0.000205677	No
NC_060928.1:78901177:78901177	chr4	78901177	-0.280784	0.000162111	No
NC_060928.1:85100594:85100594	chr4	85100594	-0.270016	1.08251e-05	No
NC_060928.1:89624318:89624318	chr4	89624318	-0.365424	7.57756e-05	No
NC_060928.1:89909710:89909710	chr4	89909710	-0.349458	0.000129901	No
NC_060928.1:111293318:111293318	chr4	111293318	-0.309799	7.57756e-05	No
NC_060928.1:118481842:118481842	chr4	118481842	-0.401132	0.000205677	No
NC_060928.1:123228506:123228506	chr4	123228506	-0.337034	0.000240866	No
NC_060928.1:144074064:144074064	chr4	144074064	-0.371134	0.000205677	No
NC_060928.1:157113449:157113449	chr4	157113449	0.534308	0.00013173	No
NC_060928.1:173451420:173451420	chr4	173451420	-0.42652	0.000205677	No
NC_060928.1:173451424:173451424	chr4	173451424	-0.424182	0.000205677	No
NC_060928.1:173451468:173451468	chr4	173451468	-0.397749	7.57756e-05	No
NC_060928.1:186112339:186112339	chr4	186112339	-0.381433	0.000205677	No
NC_060928.1:188852117:188852117	chr4	188852117	-0.394148	0.000205677	No
NC_060928.1:191629881:191629881	chr4	191629881	0.361851	0.000205677	No
NC_060929.1:123630:123630	chr5	123630	-0.45168	0.000205677	No
NC_060929.1:134909:134909	chr5	134909	-0.324842	0.000205677	No
NC_060929.1:500440:500440	chr5	500440	-0.463068	0.000205677	Yes
NC_060929.1:552658:552658	chr5	552658	-0.323133	7.57756e-05	Yes
NC_060929.1:1079088:1079088	chr5	1079088	-0.215339	0.000205677	No
NC_060929.1:3455008:3455008	chr5	3455008	-0.348265	0.000205677	No
NC_060929.1:9630794:9630794	chr5	9630794	-0.354961	7.57756e-05	No
NC_060929.1:26717941:26717941	chr5	26717941	-0.338881	0.000205677	No
NC_060929.1:34058068:34058068	chr5	34058068	0.296652	0.00031307	Yes
NC_060929.1:43155699:43155699	chr5	43155699	-0.293272	0.000205677	No
NC_060929.1:54308447:54308447	chr5	54308447	0.123069	0.000231246	No
NC_060929.1:54312885:54312885	chr5	54312885	-0.450904	0.000240866	No
NC_060929.1:55235344:55235344	chr5	55235344	-0.272139	0.000283615	No
NC_060929.1:65326423:65326423	chr5	65326423	0.460026	4.33004e-05	No
NC_060929.1:72802220:72802220	chr5	72802220	-0.227634	0.000129901	No
NC_060929.1:73779648:73779648	chr5	73779648	0.38296	0.000205677	No
NC_060929.1:73779653:73779653	chr5	73779653	0.40045	7.57756e-05	No
NC_060929.1:75345371:75345371	chr5	75345371	-0.343593	4.33004e-05	No
NC_060929.1:85415300:85415300	chr5	85415300	-0.408979	0.000129901	No
NC_060929.1:92402458:92402458	chr5	92402458	-0.337047	0.000205677	No
NC_060929.1:92402468:92402468	chr5	92402468	-0.348463	0.000205677	No
NC_060929.1:129056133:129056133	chr5	129056133	0.439726	0.000129901	No
NC_060929.1:132748324:132748324	chr5	132748324	-0.276914	7.57756e-05	No
NC_060929.1:137982285:137982285	chr5	137982285	-0.383343	0.000205677	No
NC_060929.1:138656108:138656108	chr5	138656108	-0.24869	0.000296925	No
NC_060929.1:148045629:148045629	chr5	148045629	0.320993	0.000240522	No
NC_060929.1:153944482:153944482	chr5	153944482	-0.33218	0.000177611	No
NC_060929.1:155369695:155369695	chr5	155369695	-0.295232	4.33004e-05	No
NC_060929.1:159500228:159500228	chr5	159500228	-0.355837	0.000205677	No
NC_060929.1:169064600:169064600	chr5	169064600	0.382048	0.000129901	No
NC_060929.1:169819577:169819577	chr5	169819577	-0.335295	0.000129901	No
NC_060929.1:178703301:178703301	chr5	178703301	-0.360943	0.000129901	No
NC_060929.1:178733595:178733595	chr5	178733595	-0.245413	0.000205677	No
NC_060929.1:179572351:179572351	chr5	179572351	-0.36927	0.000205677	No
NC_060930.1:3003991:3003991	chr6	3003991	-0.294111	0.000205677	No
NC_060930.1:14964136:14964136	chr6	14964136	-0.285943	4.33004e-05	No
NC_060930.1:29960515:29960515	chr6	29960515	-0.48977	0.000205677	Yes
NC_060930.1:30652390:30652390	chr6	30652390	-0.38763	0.000205677	Yes
NC_060930.1:31604127:31604127	chr6	31604127	-0.169251	7.57756e-05	Yes
NC_060930.1:34047239:34047239	chr6	34047239	-0.261204	0.000244805	No
NC_060930.1:34047244:34047244	chr6	34047244	-0.201915	0.000205677	No
NC_060930.1:36388252:36388252	chr6	36388252	-0.465213	7.57756e-05	No
NC_060930.1:39630274:39630274	chr6	39630274	-0.475745	0.000205677	No
NC_060930.1:41348982:41348982	chr6	41348982	-0.282816	0.000205677	No
NC_060930.1:41994466:41994466	chr6	41994466	-0.315696	2.16502e-05	No
NC_060930.1:47165158:47165158	chr6	47165158	-0.339071	0.000129901	No
NC_060930.1:96039284:96039284	chr6	96039284	-0.345607	6.38644e-05	No
NC_060930.1:101638695:101638695	chr6	101638695	0.385598	0.000244805	No
NC_060930.1:102700540:102700540	chr6	102700540	-0.307489	0.000205677	No
NC_060930.1:106312378:106312378	chr6	106312378	0.423307	0.000205677	No
NC_060930.1:108989830:108989830	chr6	108989830	-0.173881	0.000205677	No
NC_060930.1:109142737:109142737	chr6	109142737	-0.281359	0.000129901	No
NC_060930.1:117642062:117642062	chr6	117642062	-0.323463	4.33004e-05	No
NC_060930.1:128705414:128705414	chr6	128705414	0.306124	0.000316374	No
NC_060930.1:131053808:131053808	chr6	131053808	-0.218187	0.000129901	No
NC_060930.1:145417147:145417147	chr6	145417147	-0.240771	0.000171675	No
NC_060930.1:146228332:146228332	chr6	146228332	-0.278651	0.000129901	No
NC_060930.1:152441733:152441733	chr6	152441733	0.381878	0.000205677	No
NC_060930.1:153564320:153564320	chr6	153564320	-0.350598	0.000205677	No
NC_060930.1:154336919:154336919	chr6	154336919	-0.147229	0.000161177	No
NC_060930.1:157711898:157711898	chr6	157711898	-0.40896	0.000205677	No
NC_060930.1:164798697:164798697	chr6	164798697	-0.454733	7.57756e-05	No
NC_060930.1:166158189:166158189	chr6	166158189	-0.391289	0.000129901	No
NC_060930.1:166265822:166265822	chr6	166265822	-0.301281	4.33004e-05	No
NC_060930.1:167537833:167537833	chr6	167537833	0.264469	0.000231246	No
NC_060930.1:167538081:167538081	chr6	167538081	0.510703	0.000281645	No
NC_060930.1:167653444:167653444	chr6	167653444	-0.327066	0.000181651	Yes
NC_060930.1:167685158:167685158	chr6	167685158	0.15986	0.000240522	No
NC_060930.1:168599105:168599105	chr6	168599105	-0.468594	0.000243487	No
NC_060930.1:168649430:168649430	chr6	168649430	-0.149033	0.000205677	Yes
NC_060930.1:168930344:168930344	chr6	168930344	-0.484551	0.000205677	No
NC_060930.1:171217723:171217723	chr6	171217723	-0.278104	0.000205677	Yes
NC_060930.1:171508960:171508960	chr6	171508960	-0.201231	0.000205677	No
NC_060931.1:282210:282210	chr7	282210	-0.313522	0.000129901	Yes
NC_060931.1:333970:333970	chr7	333970	-0.384569	0.000129901	Yes
NC_060931.1:333983:333983	chr7	333983	-0.444219	2.16502e-05	Yes
NC_060931.1:333988:333988	chr7	333988	-0.374079	4.33004e-05	Yes
NC_060931.1:334023:334023	chr7	334023	-0.328422	0.000129901	Yes
NC_060931.1:441761:441761	chr7	441761	-0.321618	1.08251e-05	No
NC_060931.1:634640:634640	chr7	634640	-0.311137	0.000205677	No
NC_060931.1:918230:918230	chr7	918230	-0.243462	0.000129901	No
NC_060931.1:1029978:1029978	chr7	1029978	-0.197757	0.000324742	No
NC_060931.1:1088330:1088330	chr7	1088330	-0.225507	0.000129901	No
NC_060931.1:1351696:1351696	chr7	1351696	0.433589	4.33004e-05	No
NC_060931.1:1457649:1457649	chr7	1457649	-0.374488	0.000205677	No
NC_060931.1:1521485:1521485	chr7	1521485	-0.2986	7.57756e-05	No
NC_060931.1:1573700:1573700	chr7	1573700	-0.247349	0.000205677	No
NC_060931.1:1700004:1700004	chr7	1700004	-0.402697	1.08251e-05	No
NC_060931.1:1882739:1882739	chr7	1882739	-0.360564	0.000129901	No
NC_060931.1:2640323:2640323	chr7	2640323	-0.394939	0.000129901	No
NC_060931.1:2800361:2800361	chr7	2800361	-0.414655	0.000129901	No
NC_060931.1:3109702:3109702	chr7	3109702	-0.375801	0.000180635	No
NC_060931.1:3415734:3415734	chr7	3415734	0.3231	0.000231246	No
NC_060931.1:4920755:4920755	chr7	4920755	-0.390768	7.57756e-05	No
NC_060931.1:5049184:5049184	chr7	5049184	-0.250541	0.000205677	No
NC_060931.1:5671032:5671032	chr7	5671032	-0.271244	7.57756e-05	No
NC_060931.1:5671106:5671106	chr7	5671106	-0.238243	4.33004e-05	No
NC_060931.1:5733078:5733078	chr7	5733078	-0.324973	0.000205677	No
NC_060931.1:5900846:5900846	chr7	5900846	-0.197172	0.000205677	No
NC_060931.1:24422561:24422561	chr7	24422561	0.453415	0.000205677	No
NC_060931.1:24895107:24895107	chr7	24895107	0.37227	0.000228477	No
NC_060931.1:26535925:26535925	chr7	26535925	-0.23782	2.16502e-05	No
NC_060931.1:27259234:27259234	chr7	27259234	-0.327405	4.33004e-05	No
NC_060931.1:27302753:27302753	chr7	27302753	-0.111586	0.000323056	No
NC_060931.1:31473693:31473693	chr7	31473693	0.185791	0.000129901	No
NC_060931.1:31473747:31473747	chr7	31473747	0.366132	0.000205677	No
NC_060931.1:36400327:36400327	chr7	36400327	-0.271576	7.57756e-05	No
NC_060931.1:36400367:36400367	chr7	36400367	-0.262525	0.000243487	No
NC_060931.1:40071584:40071584	chr7	40071584	-0.318631	0.000283615	No
NC_060931.1:40671825:40671825	chr7	40671825	-0.329156	0.000219414	No
NC_060931.1:42250660:42250660	chr7	42250660	-0.395499	4.33004e-05	No
NC_060931.1:45385023:45385023	chr7	45385023	-0.414605	0.000239563	No
NC_060931.1:45559997:45559997	chr7	45559997	-0.308934	0.000205677	No
NC_060931.1:51931244:51931244	chr7	51931244	-0.459974	4.33004e-05	No
NC_060931.1:51960788:51960788	chr7	51960788	-0.347499	1.08251e-05	No
NC_060931.1:51968063:51968063	chr7	51968063	-0.180494	0.000205677	No
NC_060931.1:55995052:55995052	chr7	55995052	-0.213348	0.000205677	No
NC_060931.1:69535062:69535062	chr7	69535062	-0.316501	4.33004e-05	No
NC_060931.1:74917108:74917108	chr7	74917108	-0.360569	7.57756e-05	No
NC_060931.1:74917130:74917130	chr7	74917130	-0.37208	0.000129901	No
NC_060931.1:74917162:74917162	chr7	74917162	-0.322969	7.57756e-05	No
NC_060931.1:81128301:81128301	chr7	81128301	-0.430565	0.000205677	No
NC_060931.1:88538461:88538461	chr7	88538461	-0.277289	0.000129901	No
NC_060931.1:88874901:88874901	chr7	88874901	-0.410436	0.000205677	No
NC_060931.1:88929210:88929210	chr7	88929210	-0.385327	0.000129901	No
NC_060931.1:90716497:90716497	chr7	90716497	-0.400855	0.000129901	No
NC_060931.1:91844968:91844968	chr7	91844968	0.179865	0.000231246	No
NC_060931.1:99252031:99252031	chr7	99252031	-0.278207	0.000205677	No
NC_060931.1:101853063:101853063	chr7	101853063	0.155085	0.000242389	No
NC_060931.1:102106157:102106157	chr7	102106157	-0.287108	7.57756e-05	No
NC_060931.1:102684039:102684039	chr7	102684039	0.435438	7.57756e-05	No
NC_060931.1:102735822:102735822	chr7	102735822	-0.400803	0.000205677	No
NC_060931.1:102735831:102735831	chr7	102735831	-0.359383	7.57756e-05	No
NC_060931.1:103261310:103261310	chr7	103261310	-0.216662	0.000181651	No
NC_060931.1:106968014:106968014	chr7	106968014	-0.277424	0.000205677	No
NC_060931.1:107259369:107259369	chr7	107259369	0.128089	7.57756e-05	No
NC_060931.1:107429075:107429075	chr7	107429075	-0.214306	0.000180635	No
NC_060931.1:108297858:108297858	chr7	108297858	-0.42403	0.000205677	Yes
NC_060931.1:109779971:109779971	chr7	109779971	0.507205	0.00016688	No
NC_060931.1:115453332:115453332	chr7	115453332	-0.261282	0.000205677	No
NC_060931.1:126081715:126081715	chr7	126081715	0.384953	0.000129901	No
NC_060931.1:126081771:126081771	chr7	126081771	0.23011	0.000205677	No
NC_060931.1:133263594:133263594	chr7	133263594	-0.202527	0.000129901	No
NC_060931.1:136476936:136476936	chr7	136476936	-0.237474	0.000205677	No
NC_060931.1:142278153:142278153	chr7	142278153	-0.219569	1.08251e-05	No
NC_060931.1:149443500:149443500	chr7	149443500	-0.27355	0.000181651	Yes
NC_060931.1:150172974:150172974	chr7	150172974	-0.282689	7.57756e-05	No
NC_060931.1:150956042:150956042	chr7	150956042	-0.12617	0.000321376	No
NC_060931.1:152236426:152236426	chr7	152236426	-0.226207	1.08251e-05	No
NC_060931.1:152236439:152236439	chr7	152236439	-0.218856	7.57756e-05	No
NC_060931.1:152254531:152254531	chr7	152254531	-0.113024	0.000205677	No
NC_060931.1:152255868:152255868	chr7	152255868	-0.243542	0.000129901	No
NC_060931.1:152415626:152415626	chr7	152415626	-0.358802	4.33004e-05	No
NC_060931.1:152862359:152862359	chr7	152862359	-0.516036	0.000129901	No
NC_060931.1:155411214:155411214	chr7	155411214	-0.33076	0.000205677	No
NC_060931.1:156614553:156614553	chr7	156614553	-0.154782	1.08251e-05	No
NC_060931.1:156666930:156666930	chr7	156666930	-0.227865	0.000205677	No
NC_060931.1:156676599:156676599	chr7	156676599	-0.367615	0.000129901	No
NC_060931.1:156739619:156739619	chr7	156739619	-0.483589	0.000129901	No
NC_060931.1:156739634:156739634	chr7	156739634	-0.354028	7.57756e-05	No
NC_060931.1:157279917:157279917	chr7	157279917	-0.244891	0.000202827	No
NC_060931.1:158469306:158469306	chr7	158469306	-0.429443	0.000205677	No
NC_060931.1:159779539:159779539	chr7	159779539	0.448423	0.000205677	No
NC_060931.1:160342596:160342596	chr7	160342596	-0.364782	0.000129901	No
NC_060932.1:880401:880401	chr8	880401	-0.36012	0.000205677	Yes
NC_060932.1:1244338:1244338	chr8	1244338	-0.450127	0.000205677	Yes
NC_060932.1:1246804:1246804	chr8	1246804	-0.328544	0.000205677	Yes
NC_060932.1:1876959:1876959	chr8	1876959	-0.366957	0.000129901	Yes
NC_060932.1:5906537:5906537	chr8	5906537	-0.303951	7.57756e-05	No
NC_060932.1:8060742:8060742	chr8	8060742	0.317914	0.000129901	Yes
NC_060932.1:8189940:8189940	chr8	8189940	-0.270987	0.000129901	Yes
NC_060932.1:8722448:8722448	chr8	8722448	0.116046	8.74499e-05	Yes
NC_060932.1:10238883:10238883	chr8	10238883	-0.350264	0.000129901	Yes
NC_060932.1:17680692:17680692	chr8	17680692	0.267576	0.000205677	No
NC_060932.1:23678296:23678296	chr8	23678296	0.347223	0.000129901	No
NC_060932.1:23678462:23678462	chr8	23678462	0.324657	2.16502e-05	No
NC_060932.1:23989459:23989459	chr8	23989459	0.336747	0.000180635	No
NC_060932.1:25283570:25283570	chr8	25283570	-0.401294	1.08251e-05	No
NC_060932.1:31170350:31170350	chr8	31170350	-0.375628	0.000321376	No
NC_060932.1:37974491:37974491	chr8	37974491	-0.135361	0.000129901	No
NC_060932.1:37974541:37974541	chr8	37974541	-0.211305	0.000129901	No
NC_060932.1:37974551:37974551	chr8	37974551	-0.221163	0.000205677	No
NC_060932.1:38333524:38333524	chr8	38333524	-0.353027	0.000129901	No
NC_060932.1:41921488:41921488	chr8	41921488	-0.268386	0.000205677	No
NC_060932.1:42040498:42040498	chr8	42040498	0.312442	0.000129901	No
NC_060932.1:43834721:43834721	chr8	43834721	-0.373787	0.000176611	No
NC_060932.1:48785220:48785220	chr8	48785220	-0.307735	0.000129901	No
NC_060932.1:49212853:49212853	chr8	49212853	-0.223187	0.000205677	No
NC_060932.1:49262502:49262502	chr8	49262502	-0.445171	0.000205677	No
NC_060932.1:49262536:49262536	chr8	49262536	-0.335739	4.33004e-05	No
NC_060932.1:58415925:58415925	chr8	58415925	0.249097	0.000163049	No
NC_060932.1:58415976:58415976	chr8	58415976	0.299483	0.000231246	No
NC_060932.1:65224045:65224045	chr8	65224045	0.385114	4.33004e-05	No
NC_060932.1:65224058:65224058	chr8	65224058	0.453602	0.000205677	No
NC_060932.1:65224376:65224376	chr8	65224376	0.274698	4.33004e-05	No
NC_060932.1:80807624:80807624	chr8	80807624	-0.170237	0.000321376	No
NC_060932.1:87698395:87698395	chr8	87698395	-0.445655	0.000205677	No
NC_060932.1:99489593:99489593	chr8	99489593	-0.346901	0.000129901	No
NC_060932.1:99512298:99512298	chr8	99512298	-0.424009	0.000205677	No
NC_060932.1:101230883:101230883	chr8	101230883	0.342993	0.000205677	No
NC_060932.1:104628918:104628918	chr8	104628918	0.426276	0.000129901	No
NC_060932.1:108407968:108407968	chr8	108407968	-0.42095	0.000323056	No
NC_060932.1:109915479:109915479	chr8	109915479	0.240845	0.000205677	No
NC_060932.1:116570410:116570410	chr8	116570410	-0.339973	0.000205677	No
NC_060932.1:126560707:126560707	chr8	126560707	-0.181461	0.000129901	No
NC_060932.1:134935013:134935013	chr8	134935013	-0.369763	7.57756e-05	No
NC_060932.1:135495399:135495399	chr8	135495399	-0.439307	4.33004e-05	No
NC_060932.1:136783095:136783095	chr8	136783095	-0.262878	7.57756e-05	No
NC_060932.1:140001529:140001529	chr8	140001529	-0.325993	0.000205677	No
NC_060932.1:143308239:143308239	chr8	143308239	-0.426348	2.16502e-05	No
NC_060932.1:143718516:143718516	chr8	143718516	-0.380402	0.000129901	No
NC_060932.1:143762341:143762341	chr8	143762341	-0.345281	0.000129901	No
NC_060932.1:143762366:143762366	chr8	143762366	-0.236156	4.33004e-05	No
NC_060932.1:144067501:144067501	chr8	144067501	-0.284344	7.57756e-05	No
NC_060932.1:144894652:144894652	chr8	144894652	-0.248047	0.000129901	Yes
NC_060932.1:145252272:145252272	chr8	145252272	-0.286651	0.000129901	No
NC_060932.1:145252302:145252302	chr8	145252302	-0.305246	7.57756e-05	No
NC_060933.1:785980:785980	chr9	785980	-0.353362	0.000205677	No
NC_060933.1:4122565:4122565	chr9	4122565	-0.121782	0.000228477	No
NC_060933.1:26333857:26333857	chr9	26333857	-0.390558	0.000316374	No
NC_060933.1:33740614:33740614	chr9	33740614	-0.203371	7.57756e-05	No
NC_060933.1:37491542:37491542	chr9	37491542	-0.468829	7.57756e-05	No
NC_060933.1:84675953:84675953	chr9	84675953	-0.336369	0.000205677	No
NC_060933.1:96908986:96908986	chr9	96908986	-0.516843	7.57756e-05	No
NC_060933.1:100690092:100690092	chr9	100690092	0.367861	7.57756e-05	No
NC_060933.1:109409821:109409821	chr9	109409821	0.330681	1.08251e-05	No
NC_060933.1:109409826:109409826	chr9	109409826	0.274171	0.000129901	No
NC_060933.1:109409854:109409854	chr9	109409854	0.382549	2.16502e-05	No
NC_060933.1:109409863:109409863	chr9	109409863	0.417462	0.000244805	No
NC_060933.1:125763947:125763947	chr9	125763947	-0.161977	0.000323056	No
NC_060933.1:130218239:130218239	chr9	130218239	-0.402163	0.000129901	No
NC_060933.1:137019162:137019162	chr9	137019162	-0.328242	0.000181651	No
NC_060933.1:137629343:137629343	chr9	137629343	-0.473363	0.000129901	No
NC_060933.1:139401530:139401530	chr9	139401530	-0.276802	0.000171675	No
NC_060933.1:141019325:141019325	chr9	141019325	-0.349702	0.000129901	No
NC_060933.1:141233383:141233383	chr9	141233383	-0.366185	0.000129901	No
NC_060933.1:141252002:141252002	chr9	141252002	-0.284554	0.000129901	No
NC_060933.1:146507208:146507208	chr9	146507208	-0.273078	0.000205677	No
NC_060933.1:146548157:146548157	chr9	146548157	-0.157995	0.000243487	No
NC_060933.1:146977744:146977744	chr9	146977744	-0.182416	0.000205677	No
NC_060933.1:147100406:147100406	chr9	147100406	-0.336449	0.000205677	No
NC_060933.1:147391513:147391513	chr9	147391513	-0.415713	0.000129901	No
NC_060933.1:147630470:147630470	chr9	147630470	-0.393139	7.57756e-05	No
NC_060933.1:147780606:147780606	chr9	147780606	-0.193555	0.000202827	No
NC_060933.1:147927110:147927110	chr9	147927110	-0.269721	0.000205677	No
NC_060933.1:147946462:147946462	chr9	147946462	-0.3472	0.000129901	No
NC_060933.1:148333458:148333458	chr9	148333458	-0.216377	0.000129901	No
NC_060933.1:148518489:148518489	chr9	148518489	-0.198412	0.000129901	No
NC_060933.1:148584395:148584395	chr9	148584395	-0.220875	0.000129901	No
NC_060933.1:148713746:148713746	chr9	148713746	-0.294782	7.57756e-05	No
NC_060933.1:148755852:148755852	chr9	148755852	-0.193504	0.000205677	No
NC_060933.1:148762001:148762001	chr9	148762001	-0.233895	4.33004e-05	No
NC_060933.1:149395768:149395768	chr9	149395768	-0.234732	0.000177611	No
NC_060933.1:150469889:150469889	chr9	150469889	-0.385372	7.57756e-05	No

## Sheet: Table S2C
Table S2C. Enrichment of Colon Cancer-Associated CpGs Unique to T2T-CHM13 in Comparison of Random CpG Sites in Genomic Elements
Genomic feature	Fold enrichment	P-value
Promoter	0.639026	0.0116928
Gene body	0.912052	0.528516
CpG island	0.805074	0.00781
CpG shore	0.838503	0.551873
CpG shelf	2.01399	0.000140866
Some CpGs overlapped multiple genomic features and were counted for each feature independently.

## Sheet: Table S2D
Table S2D. Cancer Driver Genes Whose Promoters and Gene Bodies overlapped with 88 Additional Colon Cancer-Associated CpGs
Genes
AKT3
ALDH1A2
BLK
CACNA1C
CACNA2D4
CPZ
FAM20C
FAM83H
GATA4
KRT8
MAPT
MUC6
MYOM2
NAT8L
NLRP7
NXN
PKLR
RASA3
SLC9A3
TJP1
XKR6

## Sheet: Table S2E
Table S2E. Cancer Driver Genes Whose DNA Methylation Alterations Were Uniquely Detected by 88 Additional Colon Cancer-Associated CpGs
Genes
AKT3
BLK
CACNA1C
CACNA2D4
CPZ
FAM20C
FAM83H
GATA4
KRT8
MAPT
MUC6
MYOM2
NLRP7
PKLR
RASA3
SLC9A3
TJP1
XKR6

## Sheet: Table S2F
Table S2F. Pathway Enrichment for the 58 Genes with Promoters and Gene Bodies Overlapping 88 Additional Colon Cancer-Associated CpGs in Comparison With All Genes
ID	Pathway name	Fold enrichment	FDR
GO:0110165	cellular anatomical entity	2.43551	3.99665e-10
GO:0005575	cellular_component	2.37498	5.06259e-10
GO:0003674	molecular_function	2.47798	3.10353e-09
GO:0005488	binding	2.51971	2.58491e-08
GO:0065007	biological regulation	3.11092	6.10025e-08
GO:0008150	biological_process	2.37525	6.10025e-08
GO:0050896	response to stimulus	3.71517	1.04046e-07
GO:0005515	protein binding	2.67824	3.77178e-07
GO:0051716	cellular response to stimulus	3.97765	4.20694e-07
GO:0050789	regulation of biological process	3.00934	4.20694e-07
GO:0009987	cellular process	2.3431	4.35889e-07
GO:0050794	regulation of cellular process	3.04717	5.7004e-07
GO:0007154	cell communication	4.13725	8.44534e-07
GO:0007165	signal transduction	4.31857	1.00338e-06
GO:0023052	signaling	4.00123	3.32089e-06
GO:0016020	membrane	3.11684	4.54867e-06
GO:0071944	cell periphery	3.92007	4.93953e-06
GO:0005886	plasma membrane	4.0288	6.63509e-06
GO:0005737	cytoplasm	2.71565	7.4216e-06
GO:0032501	multicellular organismal process	3.51352	1.10551e-05
GO:0005622	intracellular anatomical structure	2.23201	1.37488e-05
GO:0043167	ion binding	3.76658	2.56986e-05
GO:0048646	anatomical structure formation involved in morphogenesis	9.82622	3.6393e-05
GO:0032502	developmental process	3.591	8.04286e-05
GO:0009653	anatomical structure morphogenesis	5.72311	8.04286e-05
GO:0009605	response to external stimulus	5.71672	8.04286e-05
REAC:0000000	REACTOME root term	2.83435	8.38977e-05
GO:0048583	regulation of response to stimulus	4.58283	0.000106328
GO:0009628	response to abiotic stimulus	9.25564	0.000196654
GO:0043226	organelle	2.13698	0.000216092
GO:0048518	positive regulation of biological process	3.47882	0.000225232
GO:0048522	positive regulation of cellular process	3.58492	0.000317978
GO:0099081	supramolecular polymer	8.59611	0.000401184
GO:0099512	supramolecular fiber	8.66261	0.000401184
GO:0045214	sarcomere organization	89.2738	0.000403087
GO:0048856	anatomical structure development	3.49257	0.000403087
GO:0042592	homeostatic process	6.75841	0.000411421
GO:0048519	negative regulation of biological process	3.46245	0.000411421
GO:0016607	nuclear speck	15.3061	0.000437725
GO:0007166	cell surface receptor signaling pathway	5.05768	0.000505789
GO:0003008	system process	5.64692	0.000519247
GO:0030017	sarcomere	23.8064	0.000525784
GO:0019538	protein metabolic process	3.57228	0.000537691
GO:0005615	extracellular space	4.28609	0.000611135
GO:0043229	intracellular organelle	2.08337	0.000611135
GO:0030016	myofibril	21.688	0.000611135
GO:0043292	contractile fiber	20.8913	0.000655865
GO:0048523	negative regulation of cellular process	3.48283	0.000702851
GO:0055001	muscle cell development	27.3709	0.000803295
GO:1901564	organonitrogen compound metabolic process	3.21809	0.00082782
KEGG:00000	KEGG root term	2.97908	0.00085072
GO:0016604	nuclear body	8.64589	0.000873349
GO:0030673	axolemma	170.612	0.000873349
GO:0098590	plasma membrane region	6.86897	0.000873349
GO:0055082	intracellular chemical homeostasis	10.8287	0.000895173
GO:0031032	actomyosin structure organization	25.3385	0.000895173
GO:0030154	cell differentiation	3.85956	0.000895173
GO:0048513	animal organ development	4.58785	0.000895173
GO:0048869	cellular developmental process	3.85866	0.000895173
GO:0005576	extracellular region	3.65076	0.000908695
GO:0030239	myofibril assembly	55.6344	0.000996417
GO:0055002	striated muscle cell development	53.3163	0.0011009
GO:0030029	actin filament-based process	10.036	0.0012041
GO:0099080	supramolecular complex	6.37973	0.00125097
GO:0097159	organic cyclic compound binding	2.89039	0.00126602
GO:0019899	enzyme binding	5.55004	0.00126602
GO:1901363	heterocyclic compound binding	2.91792	0.00126602
GO:0007275	multicellular organism development	3.60839	0.001545
GO:0048731	system development	3.88638	0.00156466
GO:0019725	cellular homeostasis	9.43188	0.00157244
GO:0016327	apicolateral plasma membrane	111.269	0.00170212
GO:0023051	regulation of signaling	4.14473	0.00186711
GO:0010646	regulation of cell communication	4.13378	0.00186711
GO:0006942	regulation of striated muscle contraction	40.838	0.00204664
GO:0051179	localization	3.23246	0.00209309
GO:0043227	membrane-bounded organelle	1.96558	0.00209828
GO:0043230	extracellular organelle	4.79697	0.00209828
GO:0070062	extracellular exosome	4.85383	0.00209828
GO:0005829	cytosol	3.04832	0.00209828
GO:0065010	extracellular membrane-bounded organelle	4.79697	0.00209828
GO:1903561	extracellular vesicle	4.79922	0.00209828
GO:0097367	carbohydrate derivative binding	5.02019	0.00222759
GO:0060249	anatomical structure homeostasis	18.2148	0.0023842
GO:0001894	tissue homeostasis	18.2148	0.0023842
GO:0065008	regulation of biological quality	4.38517	0.0023842
GO:0051146	striated muscle cell differentiation	17.834	0.00248301
GO:0003824	catalytic activity	3.11499	0.00252274
GO:0035639	purine ribonucleoside triphosphate binding	5.53636	0.00252274
GO:0030054	cell junction	4.62364	0.0025506
GO:0032555	purine ribonucleotide binding	5.34276	0.00255208
GO:0043169	cation binding	3.48267	0.00255208
GO:0032553	ribonucleotide binding	5.29578	0.00255208
GO:0044238	primary metabolic process	2.22257	0.00257209
GO:0009966	regulation of signal transduction	4.30404	0.00261704
GO:0005524	ATP binding	5.9914	0.00262974
GO:0005262	calcium channel activity	30.4665	0.00262974
GO:0036094	small molecule binding	4.45851	0.00262974
GO:0017076	purine nucleotide binding	5.0702	0.00262974
GO:0033189	response to vitamin A	142.177	0.00274029
GO:0032559	adenyl ribonucleotide binding	5.75652	0.00278545
GO:0015085	calcium ion transmembrane transporter activity	26.6582	0.00278545
GO:0016773	phosphotransferase activity, alcohol group as acceptor	9.23226	0.00278545
GO:0002020	protease binding	27.0336	0.00278545
GO:0043232	intracellular non-membrane-bounded organelle	2.72751	0.00293736
GO:0043228	non-membrane-bounded organelle	2.72709	0.00293736
GO:1901265	nucleoside phosphate binding	4.6893	0.00329978
GO:0000166	nucleotide binding	4.69145	0.00329978
GO:0030554	adenyl nucleotide binding	5.40238	0.00341214
REAC:R-HSA-9679506	SARS-CoV Infections	13.9389	0.00367054
GO:0019900	kinase binding	8.35243	0.00370476
GO:0048878	chemical homeostasis	7.61662	0.00383123
GO:0010927	cellular component assembly involved in morphogenesis	30.9579	0.00383123
GO:0140096	catalytic activity, acting on a protein	4.38968	0.00406851
GO:0046873	metal ion transmembrane transporter activity	11.5539	0.00406851
GO:0046872	metal ion binding	3.25822	0.00406851
GO:0016301	kinase activity	8.09868	0.00406851
GO:0006936	muscle contraction	15.0984	0.00418384
GO:0034703	cation channel complex	18.5448	0.00456394
GO:0043010	camera-type eye development	14.5822	0.00469158
GO:0043207	response to external biotic stimulus	5.85434	0.00481316
GO:0051707	response to other organism	5.86584	0.00481316
GO:0005882	intermediate filament	17.7721	0.00493796
GO:0043231	intracellular membrane-bounded organelle	1.93345	0.00493796
GO:1905562	regulation of vascular endothelial cell proliferation	98.4301	0.00501155
GO:0101023	vascular endothelial cell proliferation	98.4301	0.00501155
GO:0009607	response to biotic stimulus	5.72341	0.00524908
GO:0070887	cellular response to chemical stimulus	4.27957	0.00532724
GO:0043168	anion binding	4.18509	0.00538995
GO:0071757	hexameric IgM immunoglobulin complex	1279.59	0.00542708
GO:0045298	tubulin complex	1279.59	0.00542708
GO:0032879	regulation of localization	4.82183	0.00553568
GO:0009790	embryo development	6.85496	0.00559762
GO:0072359	circulatory system development	6.86108	0.00559762
GO:0042692	muscle cell differentiation	13.1578	0.00586988
GO:0048468	cell development	4.16956	0.0059723
GO:0007584	response to nutrient	24.4508	0.00598932
GO:0045766	positive regulation of angiogenesis	23.8433	0.00605883
GO:0006937	regulation of muscle contraction	23.8433	0.00605883
GO:0001654	eye development	12.7007	0.00605883
GO:1904018	positive regulation of vasculature development	23.8433	0.00605883
GO:0140694	non-membrane-bounded organelle assembly	12.8602	0.00605883
GO:0005891	voltage-gated calcium channel complex	44.898	0.00611188
GO:0045202	synapse	5.29121	0.00611188
GO:0150063	visual system development	12.5758	0.00620336
GO:0019222	regulation of metabolic process	2.6311	0.00629859
GO:0048880	sensory system development	12.3931	0.00629859
GO:0035115	embryonic forelimb morphogenesis	77.551	0.00629859
GO:0099077	histone-dependent DNA binding	1279.59	0.00647563
GO:0005245	voltage-gated calcium channel activity	48.2865	0.00647563
GO:0099609	microtubule lateral binding	1279.59	0.00647563
GO:1990932	5.8S rRNA binding	1279.59	0.00647563
GO:0017188	aspartate N-acetyltransferase activity	1279.59	0.00647563
GO:0032589	neuron projection membrane	42.6531	0.00651776
GO:0045111	intermediate filament cytoskeleton	15.173	0.00651776
GO:0003012	muscle system process	12.1288	0.00656394
GO:0007267	cell-cell signaling	5.25963	0.00656394
GO:0044419	biological process involved in interspecies interaction between organisms	5.27511	0.00656394
GO:0086004	regulation of cardiac muscle cell contraction	75.2701	0.00656394
GO:0071704	organic substance metabolic process	2.02278	0.00656991
KEGG:04010	MAPK signaling pathway	17.4094	0.00662851
GO:0006996	organelle organization	3.59234	0.00676887
GO:0009892	negative regulation of metabolic process	3.59133	0.00676887
GO:0032989	cellular component morphogenesis	8.17108	0.00676887
GO:0071840	cellular component organization or biogenesis	2.46401	0.00696094
GO:0006941	striated muscle contraction	21.3265	0.00696094
GO:0097435	supramolecular fiber organization	8.00746	0.00704106
GO:0006807	nitrogen compound metabolic process	2.11258	0.007407
GO:0048871	multicellular organismal-level homeostasis	7.84064	0.007407
GO:1901700	response to oxygen-containing compound	5.04912	0.007407
GO:0051239	regulation of multicellular organismal process	3.88016	0.007407
GO:0016772	transferase activity, transferring phosphorus-containing groups	6.60264	0.00742473
GO:0051172	negative regulation of nitrogen compound metabolic process	4.3505	0.00742766
GO:1901701	cellular response to oxygen-containing compound	6.05008	0.00747775
GO:1903115	regulation of actin filament-based movement	63.9796	0.00749674
GO:0035136	forelimb morphogenesis	62.4191	0.00779434
GO:0044304	main axon	38.1968	0.00780847
GO:0022890	inorganic cation transmembrane transporter activity	8.94819	0.00799644
GO:0009749	response to glucose	19.4862	0.00811075
GO:0004672	protein kinase activity	8.76433	0.00818883
GO:1901702	salt transmembrane transporter activity	8.77936	0.00818883
GO:0009746	response to hexose	19.0038	0.0085455
GO:0043170	macromolecule metabolic process	2.07625	0.0085455
GO:0008152	metabolic process	1.9601	0.00855357
GO:0008324	monoatomic cation transmembrane transporter activity	8.40454	0.00931186
GO:0034284	response to monosaccharide	18.2799	0.00937372
REAC:R-HSA-5663205	Infectious disease	7.68524	0.0102215
GO:0010648	negative regulation of cell communication	5.57152	0.0104939
GO:0023057	negative regulation of signaling	5.57152	0.0104939
GO:0065009	regulation of molecular function	4.05255	0.0105763
GO:0036179	osteoclast maturation	1279.59	0.0106436
GO:1905689	positive regulation of diacylglycerol kinase activity	1279.59	0.0106436
GO:1905687	regulation of diacylglycerol kinase activity	1279.59	0.0106436
GO:0030003	intracellular monoatomic cation homeostasis	9.90013	0.0106436
GO:1903612	positive regulation of calcium-dependent ATPase activity	1279.59	0.0106436
GO:0090257	regulation of muscle system process	17.1374	0.0106436
GO:0090242	retinoic acid receptor signaling pathway involved in somitogenesis	1279.59	0.0106436
GO:0006873	intracellular monoatomic ion homeostasis	9.73074	0.0106436
GO:0110008	ncRNA deadenylation	1279.59	0.0106436
GO:0033036	macromolecule localization	3.59436	0.0106436
GO:0004743	pyruvate kinase activity	639.796	0.0107463
GO:0031324	negative regulation of cellular metabolic process	3.56212	0.0108357
GO:0098657	import into cell	6.81359	0.0110263
GO:0009743	response to carbohydrate	16.405	0.0110504
GO:0034702	monoatomic ion channel complex	12.3038	0.0112976
GO:0034704	calcium channel complex	30.4665	0.0116397
GO:0071310	cellular response to organic substance	4.47633	0.0116603
GO:0044057	regulation of system process	9.28923	0.0119195
KEGG:04261	Adrenergic signaling in cardiomyocytes	24.9271	0.0119733
KEGG:04022	cGMP-PKG signaling pathway	23.1252	0.0119733
GO:0007010	cytoskeleton organization	5.255	0.0121747
GO:0016043	cellular component organization	2.3702	0.0121754
GO:0070925	organelle assembly	6.5755	0.0122783
GO:0051171	regulation of nitrogen compound metabolic process	2.74836	0.0125631
GO:0071756	pentameric IgM immunoglobulin complex	426.531	0.0128585
GO:0071754	IgM immunoglobulin complex, circulating	426.531	0.0128585
GO:0098797	plasma membrane protein complex	7.15856	0.0128585
REAC:R-HSA-9824446	Viral Infection Pathways	7.90848	0.0130235
REAC:R-HSA-111465	Apoptotic cleavage of cellular proteins	69.1671	0.0130235
REAC:R-HSA-109581	Apoptosis	21.8112	0.0130235
REAC:R-HSA-1643685	Disease	5.06626	0.0130235
REAC:R-HSA-6804758	Regulation of TP53 Activity through Acetylation	85.3061	0.0130235
REAC:R-HSA-9705683	SARS-CoV-2-host interactions	19.4862	0.0131407
REAC:R-HSA-5357801	Programmed Cell Death	18.4557	0.0131407
REAC:R-HSA-397014	Muscle contraction	18.9102	0.0131407
GO:0050877	nervous system process	5.13549	0.0132575
GO:0019901	protein kinase binding	7.50494	0.0133939
GO:0005261	monoatomic cation channel activity	11.4933	0.0134825
GO:0022836	gated channel activity	11.6327	0.0134825
GO:0016740	transferase activity	3.80507	0.0134825
GO:0015318	inorganic molecular entity transmembrane transporter activity	7.37517	0.0134825
GO:0030172	troponin C binding	426.531	0.0134825
GO:0086056	voltage-gated calcium channel activity involved in AV node cell action potential	426.531	0.0134825
GO:0022839	monoatomic ion gated channel activity	11.7394	0.0134825
GO:0044877	protein-containing complex binding	4.35977	0.0136722
GO:0071695	anatomical structure maturation	14.8215	0.0138442
GO:0015075	monoatomic ion transmembrane transporter activity	7.01146	0.0140968
GO:0031253	cell projection membrane	10.844	0.014128
GO:0045095	keratin filament	26.1141	0.014128
GO:0055080	monoatomic cation homeostasis	8.64589	0.0146582
REAC:R-HSA-75153	Apoptotic execution phase	50.1801	0.0151357
GO:0050801	monoatomic ion homeostasis	8.51642	0.0153698
GO:0007417	central nervous system development	6.1816	0.0153761
GO:0106310	protein serine kinase activity	10.6633	0.0154229
GO:0007423	sensory organ development	8.44615	0.0155962
GO:0080090	regulation of primary metabolic process	2.66304	0.0156445
GO:0009887	animal organ morphogenesis	6.09329	0.015922
GO:0031327	negative regulation of cellular biosynthetic process	3.66383	0.015922
GO:0071753	IgM immunoglobulin complex	319.898	0.0159307
GO:0050853	B cell receptor signaling pathway	36.5598	0.0161888
GO:0009890	negative regulation of biosynthetic process	3.64556	0.0161888
GO:0031013	troponin I binding	319.898	0.0163059
GO:0047134	protein-disulfide reductase (NAD(P)) activity	319.898	0.0163059
GO:0045765	regulation of angiogenesis	13.6127	0.016345
GO:1905365	regulation of intralumenal vesicle formation	639.796	0.0163574
GO:0007174	epidermal growth factor catabolic process	639.796	0.0163574
GO:1904979	negative regulation of endosome organization	639.796	0.0163574
GO:1903610	regulation of calcium-dependent ATPase activity	639.796	0.0163574
GO:1905366	negative regulation of intralumenal vesicle formation	639.796	0.0163574
GO:1901342	regulation of vasculature development	13.4694	0.0163574
GO:0034964	box H/ACA RNA processing	639.796	0.0163574
GO:0071109	superior temporal gyrus development	639.796	0.0163574
GO:0086003	cardiac muscle cell contraction	35.5442	0.0163574
GO:0031323	regulation of cellular metabolic process	2.47319	0.0163574
GO:0003290	atrial septum secundum morphogenesis	639.796	0.0163574
GO:0000495	box H/ACA RNA 3'-end processing	639.796	0.0163574
GO:0033979	box H/ACA RNA metabolic process	639.796	0.0163574
GO:0055117	regulation of cardiac muscle contraction	34.1224	0.0166468
GO:0031982	vesicle	2.89646	0.0166994
GO:0099513	polymeric cytoskeletal fiber	6.45444	0.0168008
GO:0060255	regulation of macromolecule metabolic process	2.45639	0.0171458
GO:0003677	DNA binding	3.54037	0.0172157
GO:0048585	negative regulation of response to stimulus	4.68429	0.0173582
GO:0043412	macromolecule modification	3.17429	0.018311
GO:0021536	diencephalon development	31.9898	0.018311
GO:0043009	chordate embryonic development	7.69679	0.018311
GO:0097418	neurofibrillary tangle	255.918	0.0184034
GO:0005642	annulate lamellae	255.918	0.0184034
GO:0061061	muscle structure development	7.65077	0.0185923
GO:0098796	membrane protein complex	4.71478	0.0186014
GO:1902495	transmembrane transporter complex	9.36287	0.0186014
GO:0051641	cellular localization	3.15343	0.0186686
KEGG:04930	Type II diabetes mellitus	55.6344	0.0189
GO:0030036	actin cytoskeleton organization	7.56037	0.0191622
GO:0086007	voltage-gated calcium channel activity involved in cardiac muscle cell action potential	255.918	0.0193022
GO:0004028	3-chloroallyl aldehyde dehydrogenase activity	255.918	0.0193022
GO:0003697	single-stranded DNA binding	21.3265	0.019339
GO:0008289	lipid binding	6.15929	0.019339
GO:0009792	embryo development ending in birth or egg hatching	7.45032	0.0200783
GO:0006476	protein deacetylation	29.7579	0.0204259
GO:0042571	immunoglobulin complex, circulating	213.265	0.0205264
GO:0032991	protein-containing complex	2.10089	0.0205264
GO:1990351	transporter complex	8.80453	0.0205687
GO:0030018	Z disc	19.5358	0.0205687
GO:0005654	nucleoplasm	2.72834	0.0206332
GO:0051525	NFAT protein binding	213.265	0.0209487
GO:0071253	connexin binding	213.265	0.0209487
GO:0005042	netrin receptor activity	213.265	0.0209487
GO:1990254	keratin filament binding	213.265	0.0209487
GO:0004674	protein serine/threonine kinase activity	8.86553	0.0209836
GO:0021700	developmental maturation	11.7036	0.0211692
GO:0033273	response to vitamin	28.4354	0.0212084
GO:0035054	embryonic heart tube anterior/posterior pattern specification	426.531	0.0212084
GO:0016310	phosphorylation	4.4251	0.0212084
GO:0035585	calcium-mediated signaling using extracellular calcium source	426.531	0.0212084
GO:0098912	membrane depolarization during atrial cardiac muscle cell action potential	426.531	0.0212084
GO:0051453	regulation of intracellular pH	28.7549	0.0212084
GO:0001568	blood vessel development	7.23956	0.0212084
GO:0009617	response to bacterium	7.20897	0.0212084
GO:0071000	response to magnetism	426.531	0.0212084
GO:1902988	neurofibrillary tangle assembly	426.531	0.0212084
GO:0003285	septum secundum development	426.531	0.0212084
GO:0097208	alveolar lamellar body	182.799	0.0213201
GO:0042383	sarcolemma	18.6802	0.0213201
GO:0070161	anchoring junction	5.66818	0.0213201
GO:0046581	intercellular canaliculus	182.799	0.0213201
GO:0005216	monoatomic ion channel activity	8.64589	0.021811
GO:0044325	transmembrane transporter binding	18.9569	0.021811
GO:0030641	regulation of cellular pH	27.5181	0.0218852
GO:0051246	regulation of protein metabolic process	3.74933	0.0218852
GO:0004791	thioredoxin-disulfide reductase (NADP) activity	182.799	0.0226344
GO:0019828	aspartic-type endopeptidase inhibitor activity	182.799	0.0226344
GO:0031674	I band	17.5287	0.0226714
GO:0001944	vasculature development	6.9543	0.0233561
GO:0033010	paranodal junction	159.949	0.023474
GO:0034399	nuclear periphery	16.9482	0.023474
GO:0035601	protein deacylation	26.3833	0.0234983
GO:0044237	cellular metabolic process	1.88336	0.0237035
GO:0098732	macromolecule deacylation	26.1141	0.0237035
GO:0070588	calcium ion transmembrane transport	10.7831	0.023828
GO:0010639	negative regulation of organelle organization	10.7831	0.023828
GO:0043204	perikaryon	16.5109	0.0243263
GO:0004713	protein tyrosine kinase activity	17.2918	0.0243798
GO:0022843	voltage-gated monoatomic cation channel activity	17.4094	0.0243798
GO:1903542	negative regulation of exosomal secretion	319.898	0.0243928
GO:0035799	ureter maturation	319.898	0.0243928
GO:0070252	actin-mediated cell contraction	25.3385	0.0243928
GO:0045905	positive regulation of translational termination	319.898	0.0243928
GO:0070676	intralumenal vesicle formation	319.898	0.0243928
GO:0045901	positive regulation of translational elongation	319.898	0.0243928
GO:0045163	clustering of voltage-gated potassium channels	319.898	0.0243928
GO:0042866	pyruvate biosynthetic process	319.898	0.0243928
GO:0071205	protein localization to juxtaparanode region of axon	319.898	0.0243928
GO:0042904	9-cis-retinoic acid biosynthetic process	319.898	0.0243928
GO:0090258	negative regulation of mitochondrial fission	319.898	0.0243928
GO:0032970	regulation of actin filament-based process	10.3751	0.0243928
GO:0042905	9-cis-retinoic acid metabolic process	319.898	0.0243928
GO:0090669	telomerase RNA stabilization	319.898	0.0243928
GO:0006885	regulation of pH	24.8464	0.0243928
GO:0008284	positive regulation of cell population proliferation	5.12657	0.0243928
GO:0006950	response to stress	2.94611	0.0243928
GO:0010468	regulation of gene expression	2.55965	0.0243928
GO:0009968	negative regulation of signal transduction	5.04571	0.0243928
GO:0001758	retinal dehydrogenase activity	159.949	0.0244215
GO:0005543	phospholipid binding	8.04775	0.0244215
GO:0005861	troponin complex	142.177	0.0252742
GO:0043025	neuronal cell body	7.67755	0.0252742
GO:0033209	tumor necrosis factor-mediated signaling pathway	23.6961	0.0254865
REAC:R-HSA-191650	Regulation of gap junction activity	639.796	0.0255703
REAC:R-HSA-9694516	SARS-CoV-2 Infection	13.1465	0.0255703
REAC:R-HSA-9636569	Suppression of autophagy	639.796	0.0255703
GO:0042221	response to chemical	2.89719	0.0257863
GO:1902414	protein localization to cell junction	23.0557	0.0266198
GO:0051094	positive regulation of developmental process	4.88394	0.0269472
GO:0019966	interleukin-1 binding	142.177	0.0270874
GO:0010556	regulation of macromolecule biosynthetic process	2.49965	0.0271127
GO:0022803	passive transmembrane transporter activity	7.57155	0.0272753
GO:0003690	double-stranded DNA binding	4.096	0.0272753
GO:0015267	channel activity	7.58651	0.0272753
GO:0005911	cell-cell junction	7.4251	0.0272994
GO:0006915	apoptotic process	4.01966	0.0274282
GO:0043565	sequence-specific DNA binding	4.04678	0.0274531
GO:0003810	protein-glutamine gamma-glutamyltransferase activity	127.959	0.0274531
GO:0045182	translation regulator activity	15.3245	0.0274531
GO:1905394	retromer complex binding	127.959	0.0274531
GO:1905651	regulation of artery morphogenesis	255.918	0.0277983
GO:0003289	atrial septum primum morphogenesis	255.918	0.0277983
GO:0002074	extraocular skeletal muscle development	255.918	0.0277983
GO:0003284	septum primum development	255.918	0.0277983
GO:0086045	membrane depolarization during AV node cell action potential	255.918	0.0277983
GO:1905653	positive regulation of artery morphogenesis	255.918	0.0277983
GO:1902396	protein localization to bicellular tight junction	255.918	0.0277983
GO:1905605	positive regulation of blood-brain barrier permeability	255.918	0.0277983
GO:1904978	regulation of endosome organization	255.918	0.0277983
GO:0098596	imitative learning	255.918	0.0277983
GO:0042297	vocal learning	255.918	0.0277983
GO:0022615	protein to membrane docking	255.918	0.0277983
GO:0001701	in utero embryonic development	9.54919	0.0277983
GO:0005634	nucleus	1.90737	0.0280411
GO:0035556	intracellular signal transduction	3.43317	0.0281924
GO:0005794	Golgi apparatus	3.9665	0.0282635
GO:0009898	cytoplasmic side of plasma membrane	14.6239	0.0282635
GO:0002065	columnar/cuboidal epithelial cell differentiation	21.3265	0.0284347
GO:0005883	neurofilament	116.327	0.0285455
GO:0031256	leading edge membrane	14.2971	0.0287095
REAC:R-HSA-1266738	Developmental Biology	5.61224	0.0287351
REAC:R-HSA-983695	Antigen activates B Cell Receptor (BCR) leading to generation of second messengers	30.4665	0.0287351
GO:0010605	negative regulation of macromolecule metabolic process	3.06581	0.0287554
GO:0034987	immunoglobulin receptor binding	116.327	0.0290958
GO:0019215	intermediate filament binding	116.327	0.0290958
GO:0003680	minor groove of adenine-thymine-rich DNA binding	116.327	0.0290958
GO:0060537	muscle tissue development	9.2724	0.0291669
GO:0035113	embryonic appendage morphogenesis	20.8064	0.0291669
GO:0031326	regulation of cellular biosynthetic process	2.44494	0.0291669
GO:0030326	embryonic limb morphogenesis	20.8064	0.0291669
GO:0044224	juxtaparanode region of axon	106.633	0.0291831
GO:0042995	cell projection	3.2965	0.0291831
GO:0033270	paranode region of axon	106.633	0.0291831
GO:1990454	L-type voltage-gated calcium channel complex	106.633	0.0291831
GO:0044085	cellular component biogenesis	2.59763	0.029205
GO:0099587	inorganic ion import across plasma membrane	20.6386	0.029237
GO:0098659	inorganic cation import across plasma membrane	20.6386	0.029237
GO:0008219	cell death	3.86195	0.0293057
GO:0012501	programmed cell death	3.87364	0.0293057
GO:0006417	regulation of translation	9.16176	0.0293057
GO:0002040	sprouting angiogenesis	20.4735	0.0293057
GO:0009889	regulation of biosynthetic process	2.43142	0.0293057
GO:0061026	cardiac muscle tissue regeneration	213.265	0.0295187
GO:1902474	positive regulation of protein localization to synapse	213.265	0.0295187
GO:0097187	dentinogenesis	213.265	0.0295187
GO:2000026	regulation of multicellular organismal development	4.58307	0.0295187
GO:0022603	regulation of anatomical structure morphogenesis	5.91035	0.0295187
GO:0007270	neuron-neuron synaptic transmission	213.265	0.0295187
GO:0071896	protein localization to adherens junction	213.265	0.0295187
GO:1904428	negative regulation of tubulin deacetylation	213.265	0.0295187
GO:0009888	tissue development	3.83111	0.0295187
GO:0098597	observational learning	213.265	0.0295187
GO:0098662	inorganic cation transmembrane transport	5.97242	0.0295187
GO:0036211	protein modification process	3.00286	0.0295187
GO:0030048	actin filament-based movement	19.9936	0.0295187
REAC:R-HSA-8876198	RAB GEFs exchange GTP for GDP on RABs	29.0816	0.0297419
GO:0003676	nucleic acid binding	2.33502	0.0298949
GO:0016668	oxidoreductase activity, acting on a sulfur group of donors, NAD(P) as acceptor	106.633	0.03027
GO:0034452	dynactin binding	106.633	0.03027
GO:0070410	co-SMAD binding	106.633	0.03027
KEGG:04929	GnRH secretion	39.9872	0.0304042
GO:0007586	digestion	19.3878	0.0304556
GO:1902255	positive regulation of intrinsic apoptotic signaling pathway by p53 class mediator	182.799	0.0306137
GO:0071333	cellular response to glucose stimulus	18.4114	0.0306137
GO:0010604	positive regulation of macromolecule metabolic process	2.93906	0.0306137
GO:0048565	digestive tract development	18.9569	0.0306137
GO:0034329	cell junction assembly	8.58786	0.0306137
GO:0060048	cardiac muscle contraction	19.242	0.0306137
GO:0006816	calcium ion transport	8.5687	0.0306137
GO:0071895	odontoblast differentiation	182.799	0.0306137
GO:0090383	phagosome acidification	182.799	0.0306137
GO:0051599	response to hydrostatic pressure	182.799	0.0306137
GO:0071051	polyadenylation-dependent snoRNA 3'-end processing	182.799	0.0306137
GO:0051283	negative regulation of sequestering of calcium ion	18.8175	0.0306137
GO:0051282	regulation of sequestering of calcium ion	18.5448	0.0306137
GO:0098655	monoatomic cation transmembrane transport	5.80972	0.0306137
GO:0048312	intracellular distribution of mitochondria	182.799	0.0306137
GO:0010558	negative regulation of macromolecule biosynthetic process	3.26784	0.0306137
GO:1903598	positive regulation of gap junction assembly	182.799	0.0306137
GO:0051253	negative regulation of RNA metabolic process	4.44921	0.0306137
GO:0072386	plus-end-directed organelle transport along microtubule	182.799	0.0306137
GO:0060290	transdifferentiation	182.799	0.0306137
GO:0071331	cellular response to hexose stimulus	18.1502	0.0306137
GO:0033993	response to lipid	5.64318	0.0306137
GO:0008104	protein localization	3.28341	0.0306137
GO:0009855	determination of bilateral symmetry	18.1502	0.0306137
GO:0030001	metal ion transport	5.66818	0.0306137
GO:0070727	cellular macromolecule localization	3.27142	0.0306137
GO:0061724	lipophagy	182.799	0.0306137
GO:0009799	specification of symmetry	18.1502	0.0306137
GO:0051209	release of sequestered calcium ion into cytosol	18.9569	0.0306137
GO:0034334	adherens junction maintenance	182.799	0.0306137
GO:0051026	chiasma assembly	182.799	0.0306137
GO:0001936	regulation of endothelial cell proliferation	18.4114	0.0306137
GO:0051208	sequestering of calcium ion	18.0224	0.0307213
GO:0048568	embryonic organ development	8.36335	0.0307213
GO:0006518	peptide metabolic process	5.61224	0.0307213
GO:0010033	response to organic substance	3.2278	0.0307213
GO:0044297	cell body	6.77033	0.0307355
GO:0071326	cellular response to monosaccharide stimulus	17.8964	0.0309024
GO:0034097	response to cytokine	5.58774	0.0309733
GO:0004535	poly(A)-specific ribonuclease activity	98.4301	0.0316872
GO:0089720	caspase binding	98.4301	0.0316872
GO:0030955	potassium ion binding	98.4301	0.0316872
GO:0055123	digestive system development	17.4094	0.0323673
GO:0003190	atrioventricular valve formation	159.949	0.0328589
GO:0006776	vitamin A metabolic process	159.949	0.0328589
GO:1990416	cellular response to brain-derived neurotrophic factor stimulus	159.949	0.0328589
GO:0044093	positive regulation of molecular function	4.26531	0.0328589
GO:1903748	negative regulation of establishment of protein localization to mitochondrion	159.949	0.0328589
GO:0003162	atrioventricular node development	159.949	0.0328589
GO:0035108	limb morphogenesis	17.0612	0.0328589
GO:0035107	appendage morphogenesis	17.0612	0.0328589
GO:0034248	regulation of amide metabolic process	8.03091	0.0328589
GO:1903829	positive regulation of protein localization	8.01415	0.0329356
GO:0005856	cytoskeleton	3.18968	0.0330506
GO:0046914	transition metal ion binding	4.6153	0.0332586
GO:0022832	voltage-gated channel activity	12.6068	0.0332586
GO:0005244	voltage-gated monoatomic ion channel activity	12.7323	0.0332586
GO:0005516	calmodulin binding	12.545	0.0332586
GO:0015386	potassium:proton antiporter activity	91.3994	0.0332586
GO:0022857	transmembrane transporter activity	4.52953	0.0333229
GO:0005523	tropomyosin binding	85.3061	0.0333229
GO:0004029	aldehyde dehydrogenase (NAD+) activity	85.3061	0.0333229
GO:0030983	mismatched DNA binding	85.3061	0.0333229
GO:0098660	inorganic ion transmembrane transport	5.39343	0.0336047
GO:0031667	response to nutrient levels	7.93135	0.0336588
GO:0071322	cellular response to carbohydrate stimulus	16.6181	0.0338612
REAC:R-HSA-392499	Metabolism of proteins	3.9453	0.0343763
REAC:R-HSA-9758920	Formation of lateral plate mesoderm	255.918	0.0343763
REAC:R-HSA-212436	Generic Transcription Pathway	5.17634	0.0343763
REAC:R-HSA-1280218	Adaptive Immune System	6.32678	0.0343763
REAC:R-HSA-211163	AKT-mediated inactivation of FOXO1A	319.898	0.0343763
REAC:R-HSA-204626	Hypusine synthesis from eIF5A-lysine	319.898	0.0343763
REAC:R-HSA-162582	Signal Transduction	3.51812	0.0343763
REAC:R-HSA-73857	RNA Polymerase II Transcription	4.71478	0.0343763
REAC:R-HSA-8935964	RUNX1 regulates expression of components of tight junctions	255.918	0.0343763
REAC:R-HSA-9705677	SARS-CoV-2 targets PDZ proteins in cell-cell junction	255.918	0.0343763
REAC:R-HSA-9007101	Rab regulation of trafficking	21.3265	0.0343763
GO:0007167	enzyme-linked receptor protein signaling pathway	5.33163	0.0343907
GO:0007043	cell-cell junction assembly	16.405	0.0343907
GO:0044087	regulation of cellular component biogenesis	5.33163	0.0343907
GO:0015385	sodium:proton antiporter activity	79.9745	0.0350595
GO:1905603	regulation of blood-brain barrier permeability	142.177	0.0351513
GO:0098598	learned vocalization behavior or vocal learning	142.177	0.0351513
GO:0099612	protein localization to axon	142.177	0.0351513
GO:0001678	intracellular glucose homeostasis	16.0955	0.0351513
GO:0070782	phosphatidylserine exposure on apoptotic cell surface	142.177	0.0351513
GO:0048617	embryonic foregut morphogenesis	142.177	0.0351513
GO:0002138	retinoic acid biosynthetic process	142.177	0.0351513
GO:0050905	neuromuscular process	15.8956	0.0355741
GO:0000122	negative regulation of transcription by RNA polymerase II	5.2335	0.0356033
GO:0008015	blood circulation	7.63176	0.0356356
GO:0045934	negative regulation of nucleobase-containing compound metabolic process	4.11444	0.0356356
GO:0051248	negative regulation of protein metabolic process	5.2175	0.0356356
GO:0043233	organelle lumen	2.11471	0.0356594
GO:0070013	intracellular organelle lumen	2.11471	0.0356594
GO:0098562	cytoplasmic side of membrane	12.0149	0.0356594
GO:0031974	membrane-enclosed lumen	2.11471	0.0356594
GO:0042599	lamellar body	79.9745	0.0357254
KEGG:05412	Arrhythmogenic right ventricular cardiomyopathy	33.2362	0.0357746
KEGG:05410	Hypertrophic cardiomyopathy	28.4354	0.0357746
KEGG:04662	B cell receptor signaling pathway	31.5949	0.0357746
KEGG:04260	Cardiac muscle contraction	29.4159	0.0357746
GO:0001935	endothelial cell proliferation	15.7005	0.0358482
GO:0030425	dendrite	6.1816	0.0360144
GO:0097447	dendritic tree	6.16176	0.0360144
GO:0044089	positive regulation of cellular component biogenesis	7.57155	0.0360282
GO:0042834	peptidoglycan binding	75.2701	0.0361519
GO:0004030	aldehyde dehydrogenase [NAD(P)+] activity	75.2701	0.0361519
GO:0034185	apolipoprotein binding	75.2701	0.0361519
KEGG:05414	Dilated cardiomyopathy	26.9388	0.0361676
GO:0016581	NuRD complex	75.2701	0.0362759
GO:0090545	CHD-type complex	75.2701	0.0362759
GO:0010917	negative regulation of mitochondrial membrane potential	127.959	0.0369936
GO:0016102	diterpenoid biosynthetic process	127.959	0.0369936
GO:0086016	AV node cell action potential	127.959	0.0369936
GO:0038007	netrin-activated signaling pathway	127.959	0.0369936
GO:0009991	response to extracellular stimulus	7.48299	0.0369936
GO:0007440	foregut morphogenesis	127.959	0.0369936
GO:0086027	AV node cell to bundle of His cell signaling	127.959	0.0369936
GO:0006449	regulation of translational termination	127.959	0.0369936
GO:0045837	negative regulation of membrane potential	127.959	0.0369936
GO:1903596	regulation of gap junction assembly	127.959	0.0369936
REAC:R-HSA-8939245	RUNX1 regulates transcription of genes involved in BCR signaling	213.265	0.0370461
REAC:R-HSA-5576891	Cardiac conduction	19.686	0.0370461
GO:0016010	dystrophin-associated glycoprotein complex	71.0884	0.0372446
GO:0098794	postsynapse	5.96083	0.0372446
GO:0043034	costamere	71.0884	0.0372446
GO:0015278	calcium-release channel activity	71.0884	0.0372558
GO:0140664	ATP-dependent DNA damage sensor activity	71.0884	0.0372558
GO:0019904	protein domain specific binding	5.96083	0.0372558
GO:0022821	solute:potassium antiporter activity	67.3469	0.0381518
GO:0016918	retinal binding	67.3469	0.0381518
GO:0031420	alkali metal ion binding	67.3469	0.0381518
GO:0009894	regulation of catabolic process	5.05268	0.038205
KEGG:04974	Protein digestion and absorption	24.8464	0.0388498
GO:0031214	biomineral tissue development	14.708	0.0389035
GO:0001525	angiogenesis	7.25666	0.0389035
GO:0010035	response to inorganic substance	7.24297	0.0389214
GO:0043628	regulatory ncRNA 3'-end processing	116.327	0.0393417
GO:0031223	auditory behavior	116.327	0.0393417
GO:0090557	establishment of endothelial intestinal barrier	116.327	0.0393417
GO:0031126	sno(s)RNA 3'-end processing	116.327	0.0393417
GO:0030335	positive regulation of cell migration	7.18872	0.0393417
GO:0007494	midgut development	116.327	0.0393417
GO:2000049	positive regulation of cell-cell adhesion mediated by cadherin	116.327	0.0393417
GO:0009893	positive regulation of metabolic process	2.69601	0.0398832
GO:0051240	positive regulation of multicellular organismal process	3.92754	0.0398832
KEGG:04725	Cholinergic synapse	22.6476	0.0399111
KEGG:04919	Thyroid hormone signaling pathway	21.1503	0.0399111
KEGG:04935	Growth hormone synthesis, secretion and action	21.3265	0.0399111
KEGG:05010	Alzheimer disease	10.0492	0.0399111
REAC:R-HSA-6807070	PTEN Regulation	18.5448	0.0402991
GO:0016323	basolateral plasma membrane	10.4885	0.040313
GO:0045009	chitosome	60.9329	0.040313
GO:0005865	striated muscle thin filament	63.9796	0.040313
GO:0034045	phagophore assembly site membrane	63.9796	0.040313
GO:0033162	melanosome membrane	60.9329	0.040313
GO:0090741	pigment granule membrane	60.9329	0.040313
GO:0030904	retromer complex	60.9329	0.040313
REAC:R-HSA-8941332	RUNX2 regulates genes involved in cell migration	182.799	0.0403557
GO:2001242	regulation of intrinsic apoptotic signaling pathway	14.1391	0.0405947
GO:0005215	transporter activity	4.12107	0.0411025
GO:0140612	DNA damage sensor activity	60.9329	0.0413764
GO:0045161	neuronal ion channel clustering	106.633	0.0416583
GO:0045793	positive regulation of cell size	106.633	0.0416583
GO:0086067	AV node cell to bundle of His cell communication	106.633	0.0416583
GO:0022607	cellular component assembly	2.4761	0.0416583
GO:0071872	cellular response to epinephrine stimulus	106.633	0.0416583
GO:0098911	regulation of ventricular cardiac muscle cell action potential	106.633	0.0416583
GO:0034220	monoatomic ion transmembrane transport	4.85614	0.0416583
GO:0060173	limb development	13.6855	0.0418479
GO:0048736	appendage development	13.6855	0.0418479
GO:0051173	positive regulation of nitrogen compound metabolic process	2.91669	0.0418479
GO:0050851	antigen receptor-mediated signaling pathway	13.6855	0.0418479
KEGG:04926	Relaxin signaling pathway	19.8386	0.0420191
KEGG:04728	Dopaminergic synapse	19.3878	0.0420191
GO:0019722	calcium-mediated signaling	13.6127	0.0421561
GO:2000147	positive regulation of cell motility	6.85496	0.0422233
REAC:R-HSA-444821	Relaxin receptors	159.949	0.0422613
REAC:R-HSA-74160	Gene expression (Transcription)	4.2853	0.0422613
REAC:R-HSA-9679191	Potential therapeutics for SARS	17.0612	0.0422613
GO:0008361	regulation of cell size	13.5407	0.042344
GO:0006812	monoatomic cation transport	4.77905	0.0425418
KEGG:04910	Insulin signaling pathway	18.6802	0.042786
GO:0007638	mechanosensory behavior	98.4301	0.0428636
GO:0036302	atrioventricular canal development	98.4301	0.0428636
GO:0043144	sno(s)RNA processing	98.4301	0.0428636
GO:0021794	thalamus development	98.4301	0.0428636
GO:0006448	regulation of translational elongation	98.4301	0.0428636
GO:0048469	cell maturation	13.26	0.0428636
GO:0035295	tube development	4.72174	0.0428636
GO:0006810	transport	2.44197	0.0428636
GO:0006914	autophagy	6.7229	0.0428636
GO:0009415	response to water	98.4301	0.0428636
GO:1902531	regulation of intracellular signal transduction	3.78354	0.0428636
GO:0061919	process utilizing autophagic mechanism	6.7229	0.0428636
GO:0070034	telomerase RNA binding	58.1633	0.0429432
KEGG:04140	Autophagy - animal	18.1502	0.0429785
GO:0090665	glycoprotein complex	55.6344	0.0432619
GO:0031430	M band	55.6344	0.0432619
GO:0040017	positive regulation of locomotion	6.67613	0.0434856
REAC:R-HSA-9636383	Prevention of phagosomal-lysosomal fusion	142.177	0.0440107
REAC:R-HSA-5633007	Regulation of TP53 Activity	15.9949	0.0440107
REAC:R-HSA-425986	Sodium/Proton exchangers	142.177	0.0440107
GO:0032982	myosin filament	53.3163	0.0442661
GO:0036379	myofilament	53.3163	0.0442661
GO:0051260	protein homooligomerization	12.9252	0.0443859
REAC:R-HSA-983705	Signaling by the B Cell Receptor (BCR)	15.7005	0.0444736
GO:0098739	import across plasma membrane	12.8602	0.0446926
GO:0044283	small molecule biosynthetic process	6.58452	0.0447661
GO:0008016	regulation of heart contraction	12.7323	0.0448218
GO:0010587	miRNA catabolic process	91.3994	0.0448218
GO:0060134	prepulse inhibition	91.3994	0.0448218
GO:0090385	phagosome-lysosome fusion	91.3994	0.0448218
GO:0097553	calcium ion transmembrane import into cytosol	12.7959	0.0448218
GO:0051130	positive regulation of cellular component organization	4.60699	0.0451024
GO:0003013	circulatory system process	6.51745	0.0451024
GO:0031330	negative regulation of cellular catabolic process	12.6692	0.0451024
GO:0051128	regulation of cellular component organization	3.17385	0.0451559
REAC:R-HSA-9758881	Uptake of dietary cobalamins into enterocytes	127.959	0.0452453
REAC:R-HSA-198693	AKT phosphorylates targets in the nucleus	127.959	0.0452453
KEGG:04932	Non-alcoholic fatty liver disease	16.6181	0.0454392
KEGG:04218	Cellular senescence	16.405	0.0454392
KEGG:04921	Oxytocin signaling pathway	16.6181	0.0454392
GO:0007507	heart development	6.46259	0.0458292
GO:1903543	positive regulation of exosomal secretion	85.3061	0.0463683
GO:0016074	sno(s)RNA metabolic process	85.3061	0.0463683
GO:0043652	engulfment of apoptotic cell	85.3061	0.0463683
GO:0061577	calcium ion transmembrane transport via high voltage-gated calcium channel	85.3061	0.0463683
GO:0032930	positive regulation of superoxide anion generation	85.3061	0.0463683
GO:1900452	regulation of long-term synaptic depression	85.3061	0.0463683
GO:0071871	response to epinephrine	85.3061	0.0463683
GO:0060413	atrial septum morphogenesis	85.3061	0.0463683
GO:0008331	high voltage-gated calcium channel activity	53.3163	0.0463971
REAC:R-HSA-351906	Apoptotic cleavage of cell adhesion proteins	116.327	0.0464341
REAC:R-HSA-8963693	Aspartate and asparagine metabolism	116.327	0.0464341
REAC:R-HSA-9690406	Transcriptional regulation of testis differentiation	116.327	0.0464341
REAC:R-HSA-9614399	Regulation of localization of FOXO transcription factors	106.633	0.0465024
REAC:R-HSA-264870	Caspase-mediated cleavage of cytoskeletal proteins	106.633	0.0465024
REAC:R-HSA-9755779	SARS-CoV-2 targets host intracellular signalling and regulatory pathways	106.633	0.0465024
REAC:R-HSA-1358803	Downregulation of ERBB2:ERBB3 signaling	106.633	0.0465024
GO:1901888	regulation of cell junction assembly	12.1866	0.0469608
GO:0009925	basal plasma membrane	9.23893	0.0470568
GO:0045216	cell-cell junction organization	12.0716	0.0476915
GO:0050793	regulation of developmental process	3.11463	0.0477043
GO:0007169	transmembrane receptor protein tyrosine kinase signaling pathway	6.25208	0.0479537
GO:1900034	regulation of cellular response to heat	79.9745	0.0479537
GO:0009952	anterior/posterior pattern specification	11.9032	0.0479537
GO:0016114	terpenoid biosynthetic process	79.9745	0.0479537
GO:0048598	embryonic morphogenesis	6.24191	0.0479537
GO:0072330	monocarboxylic acid biosynthetic process	11.9032	0.0479537
GO:0099638	endosome to plasma membrane protein transport	79.9745	0.0479537
GO:0097190	apoptotic signaling pathway	6.26228	0.0479537
GO:0003188	heart valve formation	79.9745	0.0479537
GO:0009612	response to mechanical stimulus	11.8481	0.0480558
REAC:R-HSA-198323	AKT phosphorylates targets in the cytosol	91.3994	0.0482974
REAC:R-HSA-6804759	Regulation of TP53 Activity through Association with Co-factors	91.3994	0.0482974
REAC:R-HSA-2032785	YAP1- and WWTR1 (TAZ)-stimulated gene expression	91.3994	0.0482974
REAC:R-HSA-5578768	Physiological factors	91.3994	0.0482974
REAC:R-HSA-400511	Synthesis, secretion, and inactivation of Glucose-dependent Insulinotropic Polypeptide (GIP)	98.4301	0.0482974
REAC:R-HSA-9637687	Suppression of phagosomal maturation	98.4301	0.0482974
GO:0048514	blood vessel morphogenesis	6.20158	0.0483677
GO:0033043	regulation of organelle organization	4.42383	0.0484821
GO:0035091	phosphatidylinositol binding	9.30612	0.0486917
GO:0051234	establishment of localization	2.34787	0.0487826
GO:0051139	metal cation:proton antiporter activity	49.2151	0.0489263
GO:0003746	translation elongation factor activity	49.2151	0.0489263
GO:1903541	regulation of exosomal secretion	75.2701	0.0494443
GO:0006415	translational termination	75.2701	0.0494443
GO:0036035	osteoclast development	75.2701	0.0494443
GO:0048311	mitochondrion distribution	75.2701	0.0494443
GO:0045217	cell-cell junction maintenance	75.2701	0.0494443
GO:0043117	positive regulation of vascular permeability	75.2701	0.0494443
GO:0042574	retinal metabolic process	75.2701	0.0494443
GO:0098751	bone cell development	75.2701	0.0494443
REAC:R-HSA-5576893	Phase 2 - plateau phase	85.3061	0.0499124
REAC:R-HSA-111447	Activation of BAD and translocation to mitochondria	85.3061	0.0499124
GO:0099604	ligand-gated calcium channel activity	47.3923	0.0499278
GO:0015035	protein-disulfide reductase activity	47.3923	0.0499278
GO:0051276	chromosome organization	6.06442	0.0499685

## Sheet: Table S2G
Table S2G. Pathway Enrichment for the 58 Genes with Promoters and Gene Bodies Overlapping 88 Additional Colon Cancer-Associated CpGs in Comparison With the 707 Genes with Promoters and Gene Bodies Overlapping 896 Colon Cancer-Associated CpGs Shared With GRCh38
ID	Pathway name	Fold enrichment	FDR
KEGG:00250	Alanine, aspartate and glutamate metabolism	179.333	0.0148422
KEGG:00830	Retinol metabolism	89.6667	0.0148422
KEGG:01100	Metabolic pathways	12.8095	0.0148422
GO:0017188	aspartate N-acetyltransferase activity	179.333	0.0148699
GO:0016668	oxidoreductase activity, acting on a sulfur group of donors, NAD(P) as acceptor	179.333	0.0148699
GO:0016491	oxidoreductase activity	25.619	0.0148699
GO:0047134	protein-disulfide reductase (NAD(P)) activity	179.333	0.0148699
GO:0016209	antioxidant activity	179.333	0.0148699
GO:0015036	disulfide oxidoreductase activity	179.333	0.0148699
GO:0001758	retinal dehydrogenase activity	179.333	0.0148699
GO:0004791	thioredoxin-disulfide reductase (NADP) activity	179.333	0.0148699
GO:0004030	aldehyde dehydrogenase [NAD(P)+] activity	179.333	0.0148699
GO:0004029	aldehyde dehydrogenase (NAD+) activity	179.333	0.0148699
GO:0004028	3-chloroallyl aldehyde dehydrogenase activity	179.333	0.0148699
GO:0015035	protein-disulfide reductase activity	179.333	0.0148699
GO:0008080	N-acetyltransferase activity	89.6667	0.018748
GO:0016407	acetyltransferase activity	89.6667	0.018748
GO:0016620	oxidoreductase activity, acting on the aldehyde or oxo group of donors, NAD or NADP as acceptor	89.6667	0.018748
GO:0016747	acyltransferase activity, transferring groups other than amino-acyl groups	89.6667	0.018748
GO:0016903	oxidoreductase activity, acting on the aldehyde or oxo group of donors	89.6667	0.018748
GO:0016918	retinal binding	89.6667	0.018748
GO:0016410	N-acyltransferase activity	89.6667	0.018748
GO:0003824	catalytic activity	4.20312	0.0211633
REAC:R-HSA-8963693	Aspartate and asparagine metabolism	179.333	0.0223048
REAC:R-HSA-5365859	RA biosynthesis pathway	179.333	0.0223048
GO:0016667	oxidoreductase activity, acting on a sulfur group of donors	59.7778	0.023188
GO:0019840	isoprenoid binding	59.7778	0.023188
GO:0005501	retinoid binding	59.7778	0.023188
REAC:R-HSA-71291	Metabolism of amino acids and derivatives	59.7778	0.0333327
REAC:R-HSA-5362517	Signaling by Retinoic Acid	59.7778	0.0333327
GO:0019842	vitamin binding	35.8667	0.0368983
