# Supplementary material for: Complete reference genome and pangenome improve genome-wide detection and interpretation of DNA methylation using sequencing and array data
Source: Cell Rep. Author manuscript; Available in PMC 2025 Jul 24. (PMC12288590; doi:10.1016/j.celrep.2025.115755)
Supplement: 4 [file NIHMS2092646-supplement-4.xls]

## Sheet: Table S3A
Table S3A. Comparison of T2T-CHM13-Defined Unambiguous Probes to Those in Previous Studies
Platform	Study	Genome assembly	No. of unambiguous probes identified in the previous sudy	No. of unambiguous probes identified using T2T-CHM13	No. of shared unambiguous probes	Reference
HM450K	Price et al. (2013)	hg19	443575	430719	425432	Additional annotation enhances potential for biologically-relevant analysis of the Illumina Infinium HumanMethylation450 BeadChip array
	Chen et al. (2013)	hg19	456279		429272	Discovery of cross-reactive probes and polymorphic CpGs in the Illumina Infinium HumanMethylation450 microarray
	Benton et al. (2015)	hg19	452055		425716	An analysis of DNA methylation in human adipose tissue reveals differential modification of obesity genes before and after gastric bypass and weight loss
	Naeem et al. (2014)	hg19	465678		417228	Reducing the risk of false discovery enabling identification of biologically significant genome-wide methylation status using the HumanMethylation450 array
EPIC	Pidsley et al. (2016)	hg19	822682	777491	775145	Critical evaluation of the Illumina MethylationEPIC BeadChip microarray for whole-genome DNA methylation profiling
	McCartney et al. (2016)	hg19	821724		775342	Identification of polymorphic and off-target probe binding sites on the Illumina Infinium MethylationEPIC BeadChip
	Zhou et al. (2017)	GRCh38	824869		769429	Comprehensive characterization, annotation and innovative use of Infinium DNA methylation BeadChip probes
Mismatch included the inability of some probes to map to GRCh38 and the extension bases of some probes obtained from alignments differed from the annotations in the array’s manifest file based on GRCh37/hg19.

## Sheet: Table S3B
Table S3B. T2T-CHM13-Uniquely Defined Unambiguous Probes in HM450K and EPIC
HM450K	EPIC
cg00455876	cg19453472
cg05480730	cg15347924
cg01798375	cg07277756
cg01819787	cg04006656
cg01891172	cg09591072
cg02188515	cg07700920
cg02332456	cg00940867
cg03100923	cg11472093
cg03177323	cg05394010
cg04394795	cg03641858
cg05219621	cg18655113
cg05461361	cg05275406
cg05629323	cg22988655
cg06915915	cg09097697
cg08059778	cg14930586
cg08578454	cg22086828
cg09091181	cg08614659
cg09666011	cg01796104
cg09985072	cg01238044
cg11154719	cg11140595
cg11194545	cg26683316
cg13033283	cg10974104
cg13919860	cg09055489
cg14727709	cg16480660
cg15520863	cg11886554
cg16248169	cg05827546
cg16270385	cg19319928
cg16692973	cg23969311
cg17036062	cg10077239
cg17224287	cg09184192
cg18232722	cg19999567
cg19493242	cg18705773
cg20480826	cg09613494
cg21758197	cg11908751
cg21936763	cg07442759
cg23143524	cg25910466
cg23628411	cg26181929
cg24035229	cg20281046
cg24074926	cg23214243
cg27062326	cg12361165
cg00052626	cg12941622
cg00151709	cg15042692
cg00251250	cg10954469
cg00300039	cg24857238
cg00505606	cg04220636
cg00664416	cg17462381
cg00668227	cg04021549
cg00829990	cg22832135
cg00830435	cg12009606
cg00853242	cg10836110
cg00931619	cg11392389
cg00939211	cg18106189
cg00989853	cg24289553
cg00993651	cg27196695
cg00996827	cg25908434
cg01429859	cg06895831
cg01442903	cg21936763
cg01780466	cg07033093
cg01807886	cg14972210
cg01821754	cg02966076
cg01912388	cg18457491
cg02638691	cg20878502
cg02895381	cg08687515
cg03115649	cg05529816
cg03142856	cg10065530
cg03990984	cg01011910
cg04134399	cg01485165
cg04143372	cg10556221
cg04263115	cg19572849
cg04394763	cg05787209
cg04705273	cg20431832
cg05007472	cg24352938
cg05035248	cg18024260
cg05055766	cg12500857
cg05155371	cg27339282
cg05264881	cg08716456
cg05301808	cg24371425
cg05341567	cg05219621
cg05388840	cg18595293
cg05640322	cg03556669
cg05675373	cg00939211
cg05797295	cg11340363
cg05808815	cg04381460
cg05931087	cg25597894
cg06177967	cg23091824
cg06212759	cg07076816
cg06322323	cg09506515
cg06347499	cg09300623
cg06774618	cg26759387
cg06885641	cg08039702
cg06895831	cg21742872
cg06902698	cg07904900
cg06946154	cg01356463
cg07197585	cg11743259
cg07213830	cg09269869
cg07600211	cg17290488
cg07719898	cg00651829
cg07898899	cg00217444
cg08122545	cg02987705
cg08704217	cg09734791
cg08879403	cg10864987
cg08938402	cg21523528
cg09177131	cg11767442
cg09248345	cg10784542
cg09257635	cg24811161
cg09315878	cg20361600
cg09755039	cg14029580
cg09817636	cg04718342
cg10025645	cg22326588
cg10064400	cg19719329
cg10224655	cg24181311
cg10234068	cg19759282
cg10430904	cg15266121
cg10521153	cg13177830
cg10823086	cg24328125
cg10950028	cg20679626
cg10973726	cg16879549
cg11140595	cg16544785
cg11186344	cg26527782
cg11235583	cg22203033
cg11251827	cg07213830
cg11335133	cg22920967
cg11405531	cg03653229
cg11717506	cg16261398
cg11819639	cg16635212
cg11848748	cg07066755
cg12045137	cg02524346
cg12070152	cg27635069
cg12436568	cg06960187
cg12483545	cg15115510
cg12486498	cg19529823
cg12796015	cg21578640
cg12912670	cg25945676
cg13169132	cg11615303
cg13170450	cg02272150
cg13383591	cg05989740
cg13466383	cg14131985
cg13487185	cg25553128
cg13494355	cg16606185
cg13498872	cg01463146
cg13793178	cg18577280
cg13951491	cg10286128
cg14169158	cg20803293
cg14169790	cg01618114
cg14513226	cg13965897
cg14599857	cg27325224
cg14839809	cg07281325
cg15042692	cg08695773
cg15067806	cg13001844
cg15823180	cg22719138
cg15891716	cg14151464
cg15997130	cg11787907
cg16008440	cg06296597
cg16016766	cg18712494
cg16354651	cg24600221
cg16400794	cg18236211
cg16529530	cg11681332
cg16650717	cg04549797
cg16661813	cg04840623
cg16678111	cg19775372
cg16706559	cg21253087
cg17107724	cg25235766
cg17147878	cg20556517
cg17181598	cg06788172
cg17449954	cg12103897
cg17736920	cg24638326
cg17853575	cg08778598
cg17856610	cg06327917
cg17943323	cg03443751
cg17944189	cg27598532
cg18024260	cg00277891
cg18136681	cg17036062
cg18150885	cg16636935
cg18388270	cg02679291
cg18434712	cg17086808
cg18764372	cg10950028
cg18765678	cg21149595
cg18771653	cg23882234
cg18865112	cg00643896
cg18917399	cg19670923
cg19319928	cg05383895
cg19400000	cg03421073
cg19613400	cg00225006
cg19624849	cg21683105
cg19694957	cg08675510
cg19719311	cg25784936
cg19999567	cg05629323
cg20288655	cg01693090
cg20803293	cg02959429
cg20845805	cg27520776
cg21106486	cg15220969
cg21272897	cg27627570
cg21401095	cg11614086
cg21415643	cg14513226
cg21449655	cg02766845
cg21683105	cg07368727
cg21942218	cg08559214
cg21983178	cg17067190
cg22122680	cg24396683
cg22123309	cg10758227
cg22168255	cg27159088
cg22234827	cg00849435
cg22334684	cg14440047
cg22337605	cg11058576
cg22367705	cg01882426
cg22442180	cg07280482
cg22683038	cg04041474
cg22864244	cg00052626
cg22945302	cg26839117
cg23010538	cg19464804
cg23048481	cg11472541
cg23092576	cg15926590
cg23230478	cg07623037
cg23278267	cg20341942
cg23592851	cg18901896
cg23674796	cg22683038
cg24052530	cg03894339
cg24352938	cg04737166
cg24367016	cg19775061
cg24371425	cg25454546
cg24405179	cg16248169
cg24451257	cg23802935
cg24481802	cg24032568
cg24483825	cg27624074
cg24598094	cg27380774
cg24626851	cg08446989
cg24638326	cg10821925
cg25154447	cg24446391
cg25282951	cg19358805
cg25385412	cg04624228
cg25597894	cg01854882
cg25734842	cg24455649
cg25979598	cg25521086
cg26017709	cg20154618
cg26119331	cg25877086
cg26160180	cg11848748
cg26227225	cg19357178
cg26348447	cg11227237
cg26411549	cg04473020
cg26574680	cg14727709
cg26672794	cg15067806
cg26685501	cg16512069
cg26802053	cg14814233
cg27105205	cg03048064
cg27173245	cg03356026
cg27180868	cg18916626
cg27393126	cg22194948
cg27445106	cg21836275
cg27520776	cg09698395
cg27631057	cg25092818
cg27635069	cg14078059
cg00091827	cg03216302
cg00099441	cg25007834
cg00323965	cg21725443
cg00571339	cg19603134
cg01103071	cg20217034
cg01357745	cg05643051
cg01403123	cg18962915
cg01759126	cg03595538
cg02208653	cg24369728
cg02463166	cg14719752
cg02592271	cg18072802
cg02683759	cg08704217
cg04041474	cg22337605
cg04092762	cg00252332
cg04227922	cg13383591
cg04400587	cg06295404
cg04695513	cg15423407
cg04707822	cg17625506
cg04944812	cg04160753
cg05014291	cg00280482
cg05021643	cg22924585
cg05228276	cg21006325
cg05881776	cg04598733
cg06642617	cg24060874
cg06774039	cg13799206
cg06968475	cg19442647
cg07319626	cg11686722
cg07329149	cg08271318
cg07365623	cg09894698
cg07549187	cg02188515
cg07558704	cg03742500
cg07726457	cg19950455
cg08460635	cg15954335
cg08474651	cg12945194
cg08559214	cg11844827
cg08751472	cg09014626
cg08800878	cg25217772
cg09006514	cg03534031
cg09018852	cg25542907
cg09249637	cg05032135
cg09502531	cg19083484
cg09551776	cg24905679
cg09662694	cg00484555
cg10012722	cg25133533
cg10146185	cg03658852
cg10178621	cg03654727
cg10267162	cg21415643
cg10313637	cg03840467
cg10773869	cg16650717
cg10941445	cg09089417
cg10954469	cg25054674
cg11046579	cg07926620
cg11066750	cg00300039
cg11113760	cg25511363
cg11349992	cg04152866
cg11371748	cg09759446
cg11614086	cg07241675
cg12146232	cg10021295
cg12356111	cg07197585
cg12941622	cg00660232
cg13451280	cg00108938
cg13604246	cg16986624
cg14118515	cg19759883
cg14157019	cg24415565
cg14342838	cg00333315
cg14573089	cg11235583
cg14971810	cg19889626
cg15313459	cg17546366
cg15559895	cg06562372
cg15714846	cg19781376
cg15981851	cg25750148
cg16240751	cg06915915
cg16512069	cg24759859
cg17086808	cg00596429
cg17781879	cg06498153
cg17932836	cg07959380
cg18097872	cg15981851
cg18795599	cg20878463
cg18877558	cg12210363
cg19529823	cg03284853
cg19550388	cg09782300
cg19622755	cg23850637
cg19759282	cg11179513
cg19998654	cg00651185
cg20097440	cg12188986
cg20341942	cg16678111
cg20351608	cg14490515
cg20361600	cg05757757
cg20382057	cg20372045
cg20585358	cg15092561
cg20679626	cg15247974
cg20724004	cg03623339
cg20881074	cg25979598
cg21247472	cg23965551
cg21314978	cg24212971
cg21403609	cg02066813
cg21584457	cg05986323
cg21736186	cg23167225
cg21742923	cg04444394
cg21931103	cg17269733
cg22194948	cg11364273
cg22199615	cg07858195
cg22277431	cg17944189
cg22584335	cg05191879
cg22678065	cg02332456
cg22909769	cg19569013
cg23399426	cg00099441
cg23650279	cg14287796
cg23687269	cg03302259
cg25023043	cg13168447
cg25054674	cg05156062
cg25059588	cg03005603
cg25101500	cg24947615
cg25180228	cg14656131
cg25521086	cg01429859
cg25542907	cg04819167
cg25820361	cg10654015
cg26076884	cg00115629
cg26132947	cg04983142
cg26292241	cg21732948
cg26344233	cg03252786
cg26537478	cg18046658
cg27140647	cg27094166
cg27211198	cg06968475
cg27621528	cg01447536
cg00115629	cg04256691
cg00313642	cg13637042
cg00364339	cg06604058
cg00456086	cg03217915
cg00507465	cg14281646
cg00662963	cg16440058
cg00987743	cg15659924
cg01140579	cg22560410
cg01294263	cg03732161
cg01906709	cg03669656
cg01978534	cg07791578
cg02064073	cg07911361
cg03356026	cg07148716
cg03771133	cg04161464
cg03795608	cg12251709
cg03899775	cg08325813
cg04373596	cg13901686
cg04453050	cg04787078
cg05102554	cg20887061
cg05138918	cg12691572
cg05409218	cg22126914
cg05529157	cg03100923
cg05617996	cg05138918
cg05942161	cg00981552
cg06397381	cg18237047
cg06499271	cg05808815
cg07781701	cg02628002
cg08051322	cg16771467
cg08202836	cg25189836
cg09097697	cg24405179
cg09591072	cg13530817
cg09698395	cg23552509
cg09744376	cg12182063
cg09861318	cg15068357
cg10239988	cg27393126
cg10460643	cg03842025
cg10709925	cg17194240
cg11179513	cg27000944
cg11198734	cg01233518
cg11283100	cg08276125
cg11886554	cg15488978
cg12668309	cg04134399
cg12771118	cg04381393
cg12801072	cg15769921
cg13219625	cg27105205
cg13708016	cg02683759
cg14138432	cg11974842
cg15722389	cg00411447
cg15997088	cg24635722
cg16306190	cg00194681
cg16503618	cg01900965
cg16509829	cg14621323
cg17377625	cg03896694
cg17462381	cg09502531
cg17546721	cg13320014
cg17627617	cg11110978
cg17815252	cg01403123
cg18118399	cg10200749
cg18418186	cg25710677
cg18770345	cg15422734
cg19442647	cg09149147
cg19596790	cg13935577
cg19762797	cg09662694
cg20092936	cg25360761
cg20784525	cg16143176
cg20955328	cg26983585
cg21217577	cg22803407
cg23431892	cg18725076
cg24248486	cg01590416
cg24394771	cg07558704
cg24446391	cg07180832
cg24861683	cg01146845
cg25207828	cg02506923
cg25506386	cg20080492
cg25925764	cg08679808
cg26785250	cg14332444
cg27099625	cg07550921
cg00217444	cg13797950
cg00859465	cg11303561
cg01722933	cg07255158
cg01791890	cg09510128
cg01900965	cg23363014
cg02187816	cg24453513
cg02221115	cg22933154
cg02987705	cg11822224
cg03606215	cg09442654
cg03687177	cg15683356
cg03855256	cg20481816
cg03944266	cg11224407
cg04276026	cg10666926
cg04477404	cg18530766
cg04733431	cg09336947
cg06132727	cg14537533
cg07033093	cg21051907
cg07177380	cg00367532
cg07368727	cg13696942
cg07536144	cg11113760
cg07701716	cg04227922
cg07806866	cg10896676
cg09722277	cg23399426
cg09884389	cg10755973
cg10896676	cg16030006
cg12290983	cg22234827
cg12992778	cg17186539
cg13735402	cg09540612
cg14029580	cg13719287
cg14583973	cg01373262
cg16109795	cg01944484
cg16361705	cg03721045
cg16786756	cg15118824
cg18072802	cg26411549
cg18089134	cg19102938
cg18176856	cg09461999
cg18236211	cg00830435
cg18697929	cg26267430
cg19445598	cg17362402
cg19551541	cg15767604
cg20236533	cg06947852
cg20281046	cg06910049
cg20451727	cg10194870
cg20693608	cg19613400
cg21325154	cg09218789
cg22385477	cg14050782
cg23001131	cg26853371
cg23376390	cg07726457
cg23442198	cg04779361
cg23802935	cg07437056
cg25148771	cg26344233
cg25358081	cg05677062
cg26526036	cg22263548
cg26853371	cg08122545
cg26894523	cg06251078
cg26988159	cg27210415
cg27089072	cg27154311
cg27161488	cg02968854
cg27179352	cg01469760
cg27181650	cg26963545
cg27210415	cg01708493
cg27212978	cg04494562
cg27339282	cg16133146
cg00586365	cg06394478
cg00940867	cg01228339
cg01054478	cg26865747
cg01579206	cg23431892
cg02120714	cg07436158
cg02444433	cg06774039
cg03315935	cg10583414
cg03534031	cg17705066
cg03721045	cg13657655
cg04148483	cg03126713
cg04161464	cg08758850
cg04200399	cg13686589
cg04549797	cg09755039
cg05207973	cg04957628
cg05714559	cg19717773
cg05945584	cg01180513
cg05993306	cg17949256
cg06439655	cg05988219
cg06942978	cg07701716
cg06966320	cg19493242
cg07436158	cg21935519
cg07623037	cg07753525
cg07751919	cg08461457
cg07858195	cg12094917
cg08245127	cg08751472
cg08327705	cg09337248
cg08362313	cg26419712
cg08369368	cg16271524
cg08537847	cg26902598
cg08778598	cg27010688
cg08957484	cg00432041
cg09014626	cg18889092
cg09022852	cg07646362
cg09792008	cg14310975
cg10206657	cg06952519
cg10586082	cg10671478
cg10608256	cg07869830
cg10666926	cg00116412
cg10784386	cg13044806
cg10836110	cg21831612
cg11669284	cg24898738
cg12405087	cg17788536
cg12868352	cg14466896
cg12980127	cg07428101
cg13001844	cg18434940
cg13027544	cg14929100
cg14451382	cg08972190
cg14490515	cg11183000
cg14541582	cg01560934
cg14599284	cg10179072
cg14621323	cg22389375
cg15019005	cg14346208
cg16018972	cg14839809
cg16142824	cg23998351
cg16226310	cg18300848
cg16274061	cg23839761
cg17269733	cg11796095
cg17290488	cg00538604
cg17533458	cg06774618
cg17546366	cg00664416
cg17575087	cg05000983
cg18121164	cg26774043
cg18140071	cg01997696
cg18196463	cg16767506
cg18295536	cg17420619
cg18532089	cg08129848
cg18705773	cg13592399
cg18725076	cg01891172
cg19481287	cg07829379
cg19897071	cg16069971
cg20656637	cg00249997
cg20738735	cg01791890
cg20897728	cg06173626
cg20960858	cg27370461
cg21043746	cg11532431
cg21153697	cg05790550
cg21612170	cg21449655
cg22451265	cg12862002
cg22560410	cg03513682
cg22772691	cg15482976
cg22902194	cg03909886
cg23091824	cg06375328
cg23121993	cg24229701
cg23203684	cg06132727
cg23300245	cg20475650
cg23965551	cg01130655
cg24908166	cg16896079
cg24954453	cg03625260
cg25316339	cg10217166
cg25633130	cg20052227
cg25945676	cg16223967
cg26430986	cg10973726
cg26802951	cg10308906
cg26924321	cg23509889
cg26929261	cg04814990
cg27010688	cg15018350
cg27013063	cg00505606
cg27094166	cg26537478
cg27636925	cg22772691
cg00409917	cg10469359
cg01096398	cg17121176
cg01113468	cg24868883
cg01247537	cg21077089
cg01785628	cg10943842
cg01796104	cg10224655
cg02078039	cg13294602
cg02212310	cg08551725
cg02263438	cg11465630
cg02766845	cg00155593
cg02887679	cg15205527
cg02919564	cg04562739
cg03031073	cg18358869
cg03261948	cg02605795
cg03410961	cg26789400
cg03556669	cg13604246
cg03625260	cg12251659
cg03691635	cg04733431
cg03915945	cg25179358
cg03949284	cg16467906
cg04152866	cg07549187
cg04199943	cg21192063
cg04598733	cg08327532
cg04761653	cg10195929
cg04787078	cg23919433
cg04957628	cg06785746
cg05020625	cg03606215
cg05427966	cg03915945
cg05545172	cg07703189
cg05758125	cg14334286
cg06056949	cg04767174
cg06237501	cg02120714
cg06635392	cg00122310
cg06680214	cg18150885
cg07437056	cg14194075
cg07791578	cg22123309
cg07902192	cg23273453
cg08014158	cg04614053
cg08069147	cg04619838
cg08169901	cg03096811
cg08276125	cg19632836
cg08277746	cg24780865
cg08415493	cg14285142
cg09055489	cg08630045
cg09081596	cg27631057
cg09228194	cg13555354
cg09474017	cg00002934
cg10397527	cg24481802
cg10569471	cg07835966
cg10698098	cg08474651
cg10784542	cg09964873
cg10886493	cg08578454
cg11173754	cg11478607
cg11183000	cg25517427
cg11200358	cg01442903
cg11227237	cg04761653
cg11247116	cg27146808
cg11277814	cg00150012
cg11615303	cg24327461
cg12195620	cg26348447
cg12862002	cg16120788
cg13168447	cg08965723
cg13719287	cg04148483
cg13965897	cg08573435
cg14334286	cg15788537
cg15068357	cg17970936
cg15118824	cg26672794
cg15138249	cg12642297
cg15347924	cg23854488
cg15380607	cg12081932
cg15926590	cg19839421
cg15929276	cg27368651
cg16396284	cg16156434
cg16587616	cg15722389
cg16984332	cg26387689
cg17055145	cg00362657
cg17165028	cg09944012
cg17253307	cg09617296
cg17625506	cg26134646
cg17771515	cg04400587
cg17784811	cg03689120
cg18043598	cg24546492
cg18106971	cg19557518
cg18289746	cg06680214
cg18350186	cg14408356
cg18901896	cg27212978
cg19135714	cg10430904
cg19358805	cg20548814
cg20011562	cg12794421
cg20114890	cg05480730
cg20372956	cg02263438
cg20710888	cg27621528
cg20940044	cg18867321
cg20980055	cg16008440
cg21164975	cg16501959
cg21532618	cg12836313
cg21718087	cg07674649
cg22412072	cg10941445
cg22987116	cg20019560
cg22988655	cg12192716
cg23201513	cg19762797
cg23363014	cg04199943
cg23500724	cg01811882
cg23932846	cg01489519
cg23945725	cg07434500
cg23969311	cg01867395
cg23997640	cg19814309
cg24055029	cg05020625
cg24759859	cg01776278
cg25105536	cg01539036
cg25260255	cg16411895
cg25287591	cg27310748
cg25953220	cg01444765
cg26361807	cg20941843
cg26419712	cg16915821
cg26748024	cg19618123
cg26865747	cg03791955
cg26884886	cg20097440
cg27415552	cg20114890
cg27590105	cg09661370
cg00108938	cg24410546
cg00110982	cg19322445
cg00176066	cg11173754
cg00314904	cg20585358
cg00920477	cg22864244
cg00981552	cg21894728
cg01423776	cg02587685
cg01424561	cg12668309
cg01560934	cg18697929
cg01588379	cg07394455
cg01708493	cg24883832
cg01776278	cg13867963
cg02027541	cg09695261
cg02028297	cg23684878
cg02066813	cg06699864
cg02470440	cg04786985
cg02661879	cg02430228
cg02850452	cg02712075
cg02968854	cg11192800
cg02991118	cg26796793
cg03217572	cg07199951
cg03455418	cg05869392
cg03767515	cg07748583
cg04320405	cg02309026
cg04337386	cg06946154
cg04391064	cg24324584
cg04819167	cg18833573
cg05032135	cg23048481
cg05347872	cg27549166
cg05556276	cg05609414
cg05568423	cg26924321
cg05609414	cg06629088
cg05989740	cg21931103
cg06010390	cg10586082
cg06100147	cg09995095
cg06368429	cg03165841
cg06394478	cg19371262
cg06562372	cg07270696
cg06593906	cg05014291
cg06942814	cg03361665
cg07076816	cg25148771
cg07241675	cg00859465
cg07300502	cg25101500
cg07569018	cg16881064
cg07598549	cg10460643
cg07748583	cg25952573
cg07751270	cg24055029
cg07879540	cg26337010
cg08325813	cg10098582
cg08551725	cg02941735
cg08573435	cg18009359
cg08694295	cg04554004
cg08972190	cg09310891
cg09510128	cg13570972
cg09661370	cg10316525
cg09725546	cg20723425
cg09823095	cg26227225
cg10022248	cg20454537
cg10286128	cg24565820
cg10551759	cg00251250
cg11262093	cg24307295
cg11532431	cg04312967
cg11589429	cg08833675
cg11844827	cg16142824
cg12361165	cg25016748
cg12457909	cg21162026
cg12500857	cg25287591
cg12836313	cg14823967
cg12929755	cg17966709
cg13145017	cg18950617
cg13205784	cg24561692
cg13330868	cg00808693
cg13530817	cg12868352
cg13686589	cg06881803
cg13827212	cg19285800
cg13873802	cg03042113
cg15039797	cg19377674
cg16223967	cg10313637
cg16390249	cg04185729
cg16393713	cg11262093
cg16411895	cg09659661
cg16573836	cg20445034
cg16651428	cg26119331
cg16767506	cg22946615
cg16847315	cg05545172
cg16881064	cg11089364
cg17096568	cg14957846
cg17309289	cg23845806
cg18237047	cg09824023
cg18502727	cg08608215
cg18552620	cg15564246
cg19453472	cg14292807
cg19523937	cg02552045
cg19717773	cg17546721
cg19734015	cg25720022
cg19735335	cg21725226
cg19972068	cg02920148
cg20495206	cg20404150
cg20977111	cg06672514
cg21083161	cg22678065
cg21097881	cg13205784
cg21192063	cg17055871
cg21629528	cg19998654
cg21808635	cg09672737
cg22103003	cg22240717
cg22126914	cg14104369
cg22469355	cg20503050
cg22730626	cg21794518
cg22740527	cg26526036
cg23008767	cg01868016
cg23043640	cg22454673
cg23273453	cg27190138
cg23426238	cg04677871
cg23670563	cg27166726
cg23956737	cg16016766
cg24474622	cg14573676
cg24561692	cg18019717
cg25109431	cg01909103
cg25133533	cg12801072
cg25189836	cg24779941
cg25289314	cg17043624
cg25340881	cg01579206
cg25720022	cg00706570
cg26243635	cg06177967
cg26824006	cg25968569
cg26839117	cg05888872
cg26987690	cg24035229
cg27087150	cg03796952
cg27138194	cg10551759
cg27200454	cg17621054
cg27435646	cg25154447
cg27495643	cg12002708
cg00194681	cg19131256
cg00432041	cg27484412
cg00920231	cg04947286
cg01181084	cg00668227
cg01411142	cg00544901
cg01882426	cg03677069
cg02235641	cg14823666
cg02503395	cg01429662
cg02524346	cg05881776
cg03489969	cg20209754
cg03492874	cg07719898
cg03612190	cg12771118
cg03894339	cg08936078
cg04220541	cg23650279
cg04624228	cg09211521
cg04768602	cg16989476
cg04840623	cg01156768
cg05033271	cg00037450
cg05063520	cg16718263
cg05191879	cg11040095
cg05956498	cg19135714
cg06454592	cg06927863
cg06878840	cg04386006
cg06927863	cg03582787
cg07422279	cg25165358
cg07550921	cg04029159
cg07663813	cg03407747
cg08268734	cg20458277
cg08316073	cg05155371
cg08753331	cg09823095
cg08833675	cg02946248
cg09149147	cg24631970
cg09434222	cg00845942
cg09442654	cg22544720
cg09734791	cg05675373
cg09759446	cg20236533
cg09896598	cg16017144
cg09964873	cg21718087
cg10596361	cg09158745
cg10643493	cg07645718
cg10764196	cg05464589
cg11205981	cg23928824
cg11207081	cg08268734
cg11371879	cg25023043
cg11774624	cg02290823
cg11859541	cg22070156
cg11882144	cg14413466
cg12247164	cg13642545
cg12442125	cg07209123
cg12508214	cg21088686
cg12794421	cg04859552
cg13063040	cg19624849
cg13177830	cg03620623
cg13294602	cg02102807
cg14025978	cg00025138
cg14437072	cg14780066
cg14551323	cg27651238
cg14743352	cg03728197
cg14930586	cg25506386
cg16017889	cg11717506
cg16143176	cg25180801
cg17076635	cg10387512
cg17189435	cg16048161
cg17194240	cg18140071
cg17211192	cg13412066
cg18009359	cg01320579
cg18233405	cg02532538
cg18554116	cg01085165
cg18577280	cg27173322
cg18833573	cg11150827
cg19102938	cg20738735
cg19889626	cg16616521
cg20052227	cg21916358
cg20392723	cg09603024
cg20422052	cg04263115
cg20458277	cg07354861
cg20503050	cg17784811
cg20858437	cg07226396
cg21088686	cg11710862
cg21342470	cg09722277
cg21417399	cg14804077
cg21604516	cg22740527
cg21672292	cg06020292
cg21935519	cg17189435
cg22648811	cg09648091
cg22687807	cg12405087
cg22853427	cg09959420
cg22987487	cg00491255
cg23051578	cg01105356
cg23284292	cg06965300
cg23304318	cg06557887
cg23892336	cg21227253
cg24041541	cg12011663
cg24410546	cg27166661
cg24631970	cg01140579
cg25039830	cg13389575
cg25178798	cg21880624
cg25454546	cg02197293
cg25553128	cg07422279
cg25757598	cg27463736
cg26722062	cg05143364
cg26751877	cg01331335
cg27033805	cg07406897
cg08758850	cg27397893
cg10755973	cg13992728
cg13389944	cg19630520
cg13450549	cg10707964
cg13563023	cg17479192
cg13613044	cg05055766
cg13701086	cg09251362
cg13766489	cg25180228
cg14050782	cg23278267
cg14061378	cg14852456
cg14128173	cg04765904
cg14281646	cg22730626
cg14436106	cg20307496
cg14483412	cg00657058
cg14573676	cg19962075
cg21253087	cg14464551
cg27627570	cg07149175
cg00188378	cg06237501
cg00540891	cg11205981
cg00560482	cg14202910
cg00657058	cg17973394
cg01387945	cg26232818
cg02309026	cg14996807
cg02325540	cg14029489
cg03096811	cg09908601
cg03265579	cg14631462
cg03290677	cg01831527
cg03440556	cg03315935
cg03677069	cg27243597
cg03909886	cg01411142
cg04149295	cg22810790
cg04160753	cg17347400
cg04983142	cg03440556
cg05373286	cg03410961
cg05464589	cg14387502
cg05528280	cg27033805
cg05745464	cg16896239
cg05757757	cg06389359
cg05869392	cg16306190
cg05876463	cg21612170
cg05888872	cg05507481
cg05907237	cg11762838
cg06182064	cg16191204
cg06296597	cg19580973
cg06631766	cg10128659
cg06691148	cg19999645
cg07671776	cg13466383
cg07869830	cg12684822
cg07895186	cg13735402
cg07910065	cg13873511
cg08327532	cg20002729
cg08367083	cg01270033
cg08437789	cg21758197
cg08602305	cg07751270
cg09461999	cg18917399
cg10128659	cg10771518
cg10556221	cg06966320
cg10771518	cg04489586
cg10785666	cg04607442
cg11248957	cg10267162
cg11466935	cg23480619
cg11591516	cg16396284
cg11738604	cg13708016
cg12052250	cg07050555
cg12691572	cg05931087
cg12874092	cg13318033
cg13346013	cg05907237
cg13992728	cg15380607
cg14197503	cg02895381
cg14374521	cg22539069
cg14464551	cg19523937
cg14631462	cg03017269
cg14649650	cg22385477
cg14823666	cg04395369
cg14929913	cg27143703
cg14941073	cg01096398
cg14972210	cg01054478
cg15488978	cg09250458
cg15872329	cg22319207
cg16156434	cg07475377
cg16419019	cg16274061
cg16447865	cg14342838
cg16541643	cg18096620
cg16595957	cg09551776
cg17227926	cg13389944
cg17259183	cg03389890
cg17372758	cg26132947
cg17788536	cg21325154
cg17868340	cg15272779
cg17981254	cg12052250
cg18358869	cg13027544
cg18434940	cg19694957
cg18457491	cg10414269
cg19322445	cg27615368
cg19856749	cg02501984
cg19925231	cg08468911
cg20312131	cg10206657
cg20634940	cg26785250
cg20706311	cg02463166
cg20716571	cg04204388
cg22785261	cg04113056
cg22946615	cg00804324
cg23026419	cg03054157
cg23076299	cg15313459
cg23131702	cg07813608
cg23193446	cg17049032
cg23243718	cg10311318
cg23864376	cg06523022
cg24032568	cg00213606
cg24060874	cg01124529
cg24324584	cg21310689
cg24369728	cg19400000
cg24487027	cg04726090
cg24590093	cg17159680
cg24646359	cg00586365
cg24898738	cg15910686
cg25005368	cg27526465
cg25372722	cg20865239
cg25388168	cg11058730
cg25492383	cg00455876
cg25511363	cg13827212
cg25564752	cg07775604
cg26134646	cg12432580
cg27166661	cg07028339
cg27190138	cg21532618
cg27196695	cg01714870
cg27495903	cg05978306
cg01199327	cg07536144
cg01419757	cg11940773
cg01867395	cg10178621
cg01988340	cg12546015
cg02598807	cg25867569
cg02920148	cg08348496
cg03042113	cg17406279
cg03252786	cg27345286
cg03263549	cg23932846
cg03493639	cg17050616
cg03784083	cg18664076
cg04029159	cg06052802
cg04089426	cg20064778
cg04102296	cg18865112
cg04185729	cg13681751
cg04521333	cg00560482
cg04988845	cg06212759
cg05128379	cg13984928
cg05149234	cg05691818
cg05240795	cg09249637
cg05267623	cg08879403
cg06375328	cg14436106
cg06604058	cg01215328
cg07281879	cg08957484
cg07354861	cg23864376
cg07428101	cg27200454
cg08446989	cg15039797
cg08461457	cg26802951
cg08716456	cg15348679
cg09336947	cg05336156
cg09847284	cg16059038
cg09894698	cg06350203
cg10498476	cg10569471
cg10974104	cg14483412
cg11058730	cg21685432
cg11228197	cg27413462
cg11364273	cg23601697
cg11520366	cg19666904
cg11838997	cg17981254
cg11908751	cg09360770
cg11940773	cg20964559
cg12013041	cg14811636
cg12081932	cg05087659
cg12188986	cg01978534
cg12389545	cg13701086
cg12945194	cg00313642
cg13130965	cg16109795
cg13570972	cg24768778
cg13696942	cg08367083
cg13799206	cg07525857
cg13979863	cg17055145
cg14346208	cg20801007
cg14645526	cg17074014
cg14803762	cg16573836
cg15311382	cg16018972
cg15498283	cg23042151
cg15589156	cg10698098
cg15624160	cg21247472
cg15788537	cg23445859
cg15790820	cg17372758
cg15954335	cg07139509
cg16048161	cg17802810
cg16261398	cg04695513
cg16271524	cg22989407
cg16467906	cg14649650
cg16616521	cg23500724
cg16641915	cg06477663
cg16915821	cg16728616
cg17144760	cg01859735
cg17420619	cg08014158
cg17446654	cg23304318
cg17966709	cg06903180
cg17970936	cg24502904
cg18002947	cg26685501
cg18276808	cg01199327
cg18889092	cg06691148
cg19569013	cg23076299
cg20019560	cg16062483
cg20481816	cg13033283
cg20630277	cg02730994
cg20801007	cg27495643
cg20806904	cg12992778
cg20831041	cg11589429
cg20887061	cg17259183
cg21810245	cg22713345
cg22389375	cg18611777
cg22841110	cg26186754
cg23071995	cg03217572
cg23389530	cg07787703
cg23490166	cg00299737
cg23854488	cg05120028
cg24635722	cg24528466
cg24867478	cg11371879
cg25217772	cg07553412
cg25291551	cg01722933
cg25784936	cg25832747
cg26232818	cg20011562
cg26337010	cg01988340
cg26367591	cg00314904
cg26416241	cg15664644
cg26522297	cg23945725
cg26527782	cg00323965
cg26584528	cg05956498
cg26774043	cg21803813
cg26790879	cg23786701
cg27173322	cg06479032
cg27345286	cg05994997
cg27370461	cg02898500
cg27380774	cg06307940
cg27413462	cg05373286
cg00701398	cg20288655
cg00845942	cg23224511
cg01354296	cg11882144
cg01356463	cg01423776
cg01421019	cg05347872
cg01519345	cg00118783
cg01607849	cg26929261
cg01831527	cg17076635
cg01909103	cg00110982
cg01944484	cg26410311
cg02471346	cg02105751
cg02501984	cg05720891
cg03078363	cg24451257
cg03400938	cg05528280
cg03401902	cg21153697
cg03653229	cg09762582
cg03728197	cg04790923
cg03921179	cg21100498
cg04790923	cg11519255
cg04931387	cg06902698
cg05557291	cg12290983
cg05661042	cg03631223
cg05677062	cg09214243
cg06251078	cg23071995
cg07048306	cg15467834
cg07050555	cg15520863
cg07199951	cg26522297
cg07277190	cg22334684
cg08102602	cg07365623
cg08608215	cg06899985
cg08803500	cg22987448
cg09089417	cg14127958
cg09158745	cg05429392
cg09218789	cg07115626
cg09251362	cg11359720
cg09288989	cg01912388
cg09824023	cg06676920
cg10195929	cg03667269
cg10217166	cg10201382
cg10583414	cg25478712
cg10821925	cg13032736
cg10897637	cg25674838
cg11255394	cg07926482
cg11392389	cg14501061
cg11787907	cg06234051
cg11821068	cg24435986
cg12183522	cg25039830
cg12251659	cg08942073
cg12258176	cg02235641
cg13037550	cg18764372
cg13074634	cg14207210
cg13412066	cg14583973
cg13935577	cg14941073
cg14029489	cg04033451
cg14078059	cg16651428
cg14127958	cg25372722
cg14408356	cg08102602
cg14537533	cg17253307
cg14774511	cg05409218
cg14835443	cg11521467
cg15266121	cg26722062
cg15423407	cg00976080
cg16636935	cg20630277
cg16896079	cg26903090
cg17049032	cg21937462
cg17067190	cg18552620
cg17177219	cg07671776
cg17322163	cg27140647
cg17621054	cg02882159
cg17709466	cg24487027
cg18232235	cg24394771
cg18618936	cg09006514
cg18829183	cg01421019
cg19598685	cg19684207
cg19759883	cg01588379
cg20002729	cg09221924
cg20307302	cg08633134
cg20454537	cg25531249
cg20574502	cg07177380
cg20749730	cg08327705
cg21068269	cg08071472
cg21490980	cg17932836
cg21836275	cg05035248
cg22016818	cg24474622
cg22678436	cg13551434
cg23194712	cg11669284
cg23445859	cg09744376
cg23684878	cg12394800
cg23850637	cg23819883
cg23882234	cg04098685
cg24229701	cg00842582
cg24328125	cg14888445
cg24502904	cg04550439
cg24857238	cg24006989
cg25058918	cg11113661
cg25179358	cg13797425
cg25928819	cg05993306
cg26387689	cg20229853
cg27093645	cg00853242
cg27456220	cg21454227
cg27549166	cg12389545
cg27615368	cg05128379
cg27651238	cg19687152
cg00150012	cg00662963
cg00252332	cg03493639
cg01040523	cg12215853
cg01811882	cg17309289
cg02030958	cg01821754
cg02898500	cg19551541
cg03689120	cg25820361
cg04494562	cg08694295
cg04607442	cg22016818
cg04814990	cg12195620
cg06477663	cg23284292
cg06567836	cg06300571
cg06644655	cg17211192
cg07148716	cg14061378
cg07255158	cg05943368
cg07787703	cg00987743
cg08071472	cg15872329
cg08695773	cg08823027
cg09271065	cg09985072
cg09617296	cg06858855
cg09984047	cg04477404
cg10311318	cg04768602
cg12383807	cg22154482
cg12394800	cg02471346
cg13389575	cg24935452
cg14195971	cg08466401
cg14823967	cg27590105
cg14888445	cg25928819
cg15125566	cg01113468
cg15205527	cg01181084
cg15545871	cg16587616
cg15564246	cg11466935
cg15653173	cg03455418
cg15988970	cg17255878
cg17043624	cg08555682
cg17549366	cg02919564
cg18032744	cg18877558
cg19285800	cg08059778
cg19572849	cg26106707
cg19632836	cg08391848
cg20293942	cg18233405
cg21831612	cg17907729
cg22010909	cg22367705
cg22070156	cg22412072
cg23133153	cg25109431
cg23552509	cg20656637
cg23823879	cg13494355
cg24780865	cg23520889
cg25524962	cg04453050
cg25710677	cg07663813
cg25968569	cg20724004
cg26181929	cg14599857
cg26410311	cg25741567
cg27463736	cg07888205
cg00025138	cg14157019
cg00832547	cg12486498
cg00871698	cg02853530
cg00912449	cg18232235
cg01868016	cg18032744
cg01948210	cg10648897
cg02272150	cg06711801
cg02902480	cg07856962
cg04113056	cg08415493
cg04422991	cg08039560
cg04564737	cg26326621
cg04872848	cg00063649
cg05134015	cg11757040
cg05137386	cg18770345
cg06915112	cg15498283
cg07115626	cg04373596
cg07139509	cg25105536
cg07513231	cg21140992
cg08999486	cg02801598
cg09184192	cg19427660
cg10077239	cg02064073
cg10130446	cg18106971
cg10758227	cg25563233
cg10943842	cg21844316
cg11058576	cg11591516
cg11188679	cg25385412
cg11757040	cg23703127
cg12182063	cg17709466
cg13225565	cg21342470
cg13262513	cg15869718
cg13555354	cg06631766
cg13578465	cg09177131
cg13592399	cg04394795
cg13797425	cg00701398
cg14185025	cg27150788
cg14202910	cg20716571
cg14285142	cg27495903
cg14294158	cg20372956
cg15869718	cg23936900
cg16062483	cg25951288
cg16241684	cg14615328
cg16550282	cg26894523
cg18298706	cg01785628
cg18438442	cg18434712
cg18530766	cg03771133
cg18611777	cg04845024
cg18664076	cg08277746
cg18712494	cg13145017
cg18867321	cg26680549
cg19007537	cg01792910
cg19630520	cg01135477
cg19687152	cg02030958
cg19916330	cg10257693
cg21051907	cg25282951
cg21149595	cg26987747
cg21164440	cg23442198
cg21227253	cg05640322
cg22920967	cg19265998
cg22933154	cg14341558
cg23244999	cg10196650
cg23337170	cg04394763
cg23346107	cg09479452
cg23388020	cg26416241
cg23520889	cg09965297
cg23928824	cg22103003
cg24779941	cg14551323
cg26082174	cg26790879
cg26168469	cg27082467
cg26256521	cg14887886
cg26326621	cg25005368
cg00063649	cg21043746
cg00116412	cg23783117
cg00155593	cg21358158
cg00213606	cg18795599
cg00225006	cg05461361
cg00367532	cg01419757
cg00484555	cg25178798
cg00643896	cg11370532
cg01228339	cg15059508
cg01451203	cg05041073
cg01618114	cg05709655
cg02609028	cg18289746
cg03791955	cg07281879
cg04006656	cg11228197
cg04718342	cg02609028
cg06788172	cg09896598
cg06899985	cg16240751
cg07525857	cg19556438
cg08348496	cg10774185
cg08941716	cg27456220
cg09214243	cg17682131
cg09233429	cg17227926
cg09234378	cg27611602
cg09970590	cg12442125
cg10153250	cg08437789
cg10308906	cg03261948
cg10316525	cg13225565
cg11089364	cg22286978
cg11686722	cg13873802
cg11974842	cg14683138
cg12684822	cg08721338
cg12863693	cg11318087
cg13362147	cg15589156
cg15611218	cg03401902
cg16480660	cg17377625
cg16718263	cg07973095
cg16986624	cg05021643
cg17519696	cg02208653
cg17973394	cg13779009
cg18384926	cg11251827
cg19377674	cg01759126
cg19464804	cg04705273
cg19545056	cg17136630
cg19781376	cg01948210
cg19999645	cg16028064
cg22454673	cg07338077
cg22539069	cg18765678
cg22832135	cg23230478
cg24181311	cg27099625
cg24600221	cg04604752
cg25697800	cg04892646
cg25867569	cg11154719
cg26186754	cg15891716
cg26206990	cg03612190
cg26267430	cg08938402
cg26789400	cg26292241
cg00118783	cg24095592
cg00122310	cg15786128
cg00299737	cg02470440
cg00491255	cg15823180
cg00712792	cg23092576
cg00782645	cg20710888
cg00800141	cg04391064
cg00900231	cg11821068
cg01085165	cg18388270
cg01105356	cg24964137
cg01107178	cg01854969
cg01124529	cg20293942
cg01215328	cg02622133
cg01231543	cg16515390
cg01270033	cg21887618
cg01447536	cg07132736
cg01762626	cg25564752
cg01852244	cg00832547
cg01865825	cg03784083
cg01986767	cg00540891
cg02102807	cg25596575
cg02525666	cg16618417
cg02622133	cg03078363
cg02628002	cg10182541
cg02801598	cg03826499
cg02966076	cg13960334
cg02967289	cg04521333
cg03126713	cg15249062
cg03284853	cg24646359
cg03513682	cg12070152
cg03533472	cg17533458
cg03796952	cg21810245
cg03896694	cg27445106
cg03911494	cg02629369
cg04033451	cg02096290
cg04220636	cg11349992
cg04312967	cg08602305
cg04604752	cg00996827
cg04619838	cg04053242
cg04696808	cg07910065
cg04892646	cg06593906
cg05087659	cg12483545
cg05143364	cg14364356
cg05201865	cg20006006
cg05390473	cg08245127
cg05394010	cg15657326
cg05541311	cg22175814
cg05787209	cg18826787
cg05988219	cg04931387
cg05994997	cg18295536
cg06295404	cg23687269
cg06307940	cg08909416
cg06332512	cg17787134
cg06523022	cg00703403
cg06629088	cg01780466
cg06910049	cg12929755
cg07560587	cg22228982
cg07646362	cg17868340
cg07700920	cg09271065
cg07753525	cg16786756
cg07888205	cg08464162
cg07904900	cg02503257
cg07926482	cg05821178
cg07959380	cg16419019
cg07973095	cg14128173
cg08129848	cg11635524
cg08400316	cg10596361
cg08466401	cg24861683
cg08721338	cg18895189
cg08860619	cg03177323
cg08909416	cg19406956
cg08942073	cg03115649
cg08965723	cg11815682
cg09058650	cg21106486
cg09211521	cg18176856
cg09250458	cg21442906
cg09360770	cg05207973
cg09479452	cg24679317
cg09629753	cg25385760
cg09646795	cg04367743
cg09648091	cg02021606
cg09659661	cg24780981
cg09672737	cg01192200
cg09965297	cg16550282
cg10021295	cg27013063
cg10069607	cg05557291
cg10098582	cg05176131
cg10164272	cg00290605
cg10218510	cg14774511
cg10387512	cg15653173
cg16442258	cg16509829
cg17431380	cg09261703
cg26791384	cg14117527
cg26903090	cg00298153
cg26992566	cg21808635
cg27325224	cg20980055
cg00430613	cg14535709
cg00703403	cg20574502
cg00745463	cg23997640
cg00842582	cg06347499
cg01320579	cg12555371
cg01429662	cg11200358
cg01552920	cg11066750
cg01590416	cg23823879
cg01693090	cg16863872
cg02257320	cg04707822
cg02308097	cg03851741
cg02532538	cg20806904
cg02605795	cg22783100
cg02712075	cg00782645
cg02853530	cg03795608
cg02882159	cg00712792
cg02959429	cg26361807
cg03407747	cg15366360
cg03658852	cg14195971
cg03721281	cg22469355
cg03840467	cg18232722
cg04021549	cg06322323
cg04204388	cg15790820
cg04213121	cg14169790
cg04242349	cg24590093
cg04381393	cg10025645
cg04554004	cg24367016
cg04726090	cg00900231
cg04920452	cg08302640
cg05041073	cg10895489
cg05176131	cg03304299
cg05529816	cg00920477
cg05709655	cg26168469
cg05720891	cg13614092
cg05827546	cg15046965
cg05943368	cg15545871
cg05955013	cg17224287
cg05978306	cg05033271
cg05981907	cg27138194
cg06234051	cg20977111
cg06350203	cg04872848
cg06557887	cg13037550
cg06785746	cg11478748
cg06947852	cg03921179
cg06952519	cg15212895
cg07280482	cg26574680
cg07406897	cg14185025
cg07829379	cg13766489
cg08591058	cg20749730
cg08679808	cg24074926
cg09695261	cg10709925
cg09822907	cg11235771
cg09944012	cg03178679
cg10182541	cg05541311
cg10421979	cg08999486
cg10723012	cg20881074
cg11318087	cg15854179
cg11472541	cg26988159
cg11521467	cg00745463
cg11744300	cg05945584
cg11762838	cg10083285
cg12432580	cg17177219
cg13207784	cg09474017
cg13614092	cg13451280
cg13873511	cg06100147
cg13984928	cg15231205
cg14207210	cg17961101
cg14310975	cg20358158
cg14413466	cg23376390
cg14501061	cg12013041
cg14852456	cg19125243
cg14905632	cg02325540
cg14929100	cg08860619
cg15018350	cg16984332
cg15046965	cg15997088
cg15249062	cg09884389
cg15659924	cg03899775
cg15769921	cg15929276
cg15854179	cg01798375
cg15884014	cg20422052
cg15910686	cg05745464
cg16017144	cg19719311
cg16028064	cg19925231
cg16328582	cg16902374
cg16393749	cg07600211
cg16681031	cg10643493
cg16879549	cg10033195
cg17047734	cg08011890
cg17074014	cg17549366
cg17179862	cg25697800
cg17255878	cg14535332
cg17787134	cg19897071
cg17949256	cg17853575
cg18712806	cg20392723
cg19401340	cg10723012
cg19557518	cg15624160
cg19670923	cg02027541
cg20404150	cg10397527
cg20445034	cg06635392
cg20487025	cg10784386
cg20723425	cg17449954
cg20736065	cg18136681
cg20865239	cg01800033
cg20941843	cg08396974
cg21794518	cg02257320
cg22116821	cg04089426
cg22175814	cg06526320
cg22259831	cg25925764
cg22319207	cg08369368
cg22362389	cg25232535
cg22810790	cg23885512
cg23163283	cg17179862
cg23167225	cg26367591
cg23845806	cg11248957
cg23919433	cg11255394
cg24095592	cg04422991
cg24130568	cg04213121
cg24396683	cg22259831
cg24526702	cg27133496
cg24546492	cg15008132
cg24679317	cg20307302
cg25385760	cg14337168
cg25405318	cg03265579
cg25517427	cg11335133
cg25674838	cg26206990
cg25877086	cg09498908
cg25908434	cg08159995
cg26634885	cg16857610
cg26683316	cg11859541
cg26963545	cg01762626
cg27000944	cg27267900
cg27143703	cg22168255
cg27159088	cg12508214
cg00706570	cg03255221
cg01156768	cg07277190
cg03654727	cg01607849
cg05310557	cg07312552
cg05336156	cg01354296
cg07277756	cg18469550
cg11966450	cg18384926
cg12217982	cg19401340
cg13412866	cg23674796
cg15517343	cg02187816
cg16479341	cg05568423
cg16770238	cg20495206
cg16771467	cg04101442
cg16989476	cg20341238
cg18106189	cg19763291
cg18519927	cg21352342
cg19406956	cg09822907
cg19962075	cg02661879
cg20012885	cg27161488
cg20217034	cg15034692
cg22086828	cg26884886
cg22306155	cg11188679
cg22544720	cg05279076
cg25165358	cg23201513
cg25951288	cg11819639
cg00333315	cg23337170
cg00371453	cg22584335
cg00538604	cg10571401
cg00544901	cg22987487
cg00558813	cg11194545
cg00711496	cg27367463
cg00849435	cg15576576
cg01011910	cg13170450
cg01098142	cg11838997
cg01331335	cg02308097
cg01505690	cg26767990
cg01854969	cg06368429
cg02197293	cg12217982
cg02290823	cg27636925
cg02587685	cg22010909
cg02629369	cg01366467
cg02651945	cg18502727
cg02679291	cg20940044
cg02946248	cg11247116
cg03005603	cg25492383
cg03048457	cg05981907
cg03196669	cg10022248
cg03302259	cg18298706
cg03361665	cg01204187
cg03443751	cg12906649
cg03595538	cg13231951
cg03620623	cg18118399
cg03641858	cg16847315
cg03751272	cg25260255
cg04178852	cg16706559
cg04395369	cg11900657
cg04614053	cg05310557
cg05214679	cg07895186
cg06526320	cg12796015
cg06676920	cg21629528
cg06858855	cg06181974
cg07813608	cg02887679
cg07815367	cg17047734
cg08271318	cg27435646
cg08391848	cg12556844
cg08633134	cg20092936
cg08687515	cg27181650
cg08701479	cg07569018
cg09310891	cg22116821
cg09486260	cg03687177
cg09782300	cg19315487
cg09908601	cg00912449
cg09984518	cg13578465
cg10194870	cg24948802
cg10591771	cg24052530
cg11224407	cg22690006
cg11303561	cg14803762
cg11340363	cg22945302
cg11370532	cg22199615
cg11635524	cg08287724
cg12009606	cg05876463
cg12103897	cg11405531
cg12215853	cg14743352
cg12585966	cg18379824
cg13318033	cg22687807
cg13642545	cg05341567
cg14237711	cg11774624
cg14683138	cg23193446
cg14780066	cg27029238
cg14957846	cg26082174
cg14996807	cg12457909
cg15034692	cg03911494
cg15059508	cg03566291
cg15177613	cg21414424
cg15247974	cg01387945
cg15377649	cg03855256
cg15422734	cg25207828
cg15576576	cg25469221
cg15683356	cg05007472
cg16618417	cg18121164
cg16857610	cg00371453
cg17159680	cg09257635
cg17403708	cg14541582
cg17479192	cg09772382
cg17705066	cg13074634
cg18469550	cg08460635
cg18950617	cg09847284
cg19211077	cg27323852
cg19265998	cg08701479
cg19556438	cg09804398
cg19814309	cg05267623
cg19831031	cg13346013
cg20080492	cg02510519
cg20154618	cg20610269
cg20556517	cg13487185
cg20952901	cg02078039
cg21310689	cg11198734
cg21578640	cg26748024
cg22175239	cg12356111
cg22286978	cg17519696
cg22359535	cg03263549
cg22598241	cg17283407
cg22690006	cg09228194
cg22713345	cg14905632
cg22719138	cg25734842
cg22803407	cg13758712
cg22918360	cg10234068
cg22924585	cg23026419
cg22987448	cg02697781
cg23224511	cg16641915
cg23885512	cg16681031
cg24137511	cg01294263
cg24415565	cg02874296
cg24868883	cg15997130
cg24935452	cg09018852
cg25235766	cg26243635
cg25360761	cg10012722
cg25563233	cg25340881
cg27029238	cg06567836
cg27146808	cg11744300
cg27267900	cg07329149
cg27310748	cg22175239
cg27383277	cg17627617
cg00411447	cg22451265
cg01180513	cg25291551
cg01366467	cg17391804
cg01373262	cg15002480
cg01485165	cg01865825
cg01489519	cg12968192
cg01539036	cg00871698
cg01997696	cg10608256
cg02506923	cg11520366
cg02552045	cg19856749
cg03255221	cg26992566
cg03582787	cg26634885
cg04053242	cg03767705
cg04473020	cg08202836
cg04478428	cg25594982
cg04489586	cg10838844
cg04562739	cg20831041
cg05120028	cg14237711
cg06479032	cg24137511
cg07226396	cg20002209
cg07645718	cg16447865
cg08396974	cg16226310
cg08555682	cg20845805
cg08675510	cg25524962
cg09337248	cg03721281
cg09506515	cg07815367
cg09540612	cg27324837
cg09603024	cg21010753
cg09772382	cg19972068
cg09804398	cg26824006
cg10065530	cg09248345
cg10774185	cg13130965
cg10895489	cg13169132
cg10973236	cg15714846
cg11698944	cg21584457
cg11822224	cg00674864
cg11900657	cg09725546
cg12002708	cg20931909
cg12277998	cg07300502
cg12741057	cg13362147
cg13231951	cg05955013
cg13320014	cg05264881
cg13679837	cg05556276
cg13681751	cg17249942
cg14104369	cg17431380
cg14341558	cg09234378
cg14353231	cg19734015
cg15115510	cg17446654
cg15457981	cg04920452
cg16120788	cg23779574
cg16440058	cg19581780
cg16452678	cg04092762
cg17136630	cg22785261
cg17347400	cg13450549
cg18096620	cg10146185
cg18300848	cg03751272
cg18916626	cg14353231
cg20504791	cg24940433
cg21523528	cg17736920
cg21685432	cg02503395
cg22876277	cg15457981
cg23509889	cg12277998
cg23936900	cg00409917
cg24272002	cg20952901
cg24780981	cg02525666
cg25469221	cg12874092
cg25910466	cg03142856
cg26106707	cg13563023
cg26680549	cg18335247
cg26767990	cg23001131
cg00037450	cg07806866
cg00298153	cg20634940
cg00362657	cg01819787
cg00660232	cg16017889
cg01233518	cg04088817
cg01444765	cg23956737
cg01992765	cg16241684
cg02021606	cg02157398
cg02503257	cg11995261
cg02697781	cg23426238
cg03048064	cg05427966
cg03217915	cg13520931
cg03559229	cg10380293
cg03566291	cg02444433
cg03628897	cg09970590
cg04098685	cg21403609
cg04112169	cg26987690
cg04256691	cg01098142
cg04550439	cg27089072
cg04765904	cg20894341
cg04767174	cg01906709
cg06173626	cg13498872
cg06486129	cg16442258
cg06965300	cg03559229
cg07003407	cg22334142
cg07066755	cg20727814
cg07281325	cg21604516
cg07321776	cg05137386
cg07394455	cg09629753
cg07434500	cg17583499
cg07856962	cg11207081
cg08039560	cg09315878
cg08155625	cg09288989
cg08287724	cg03031073
cg08468911	cg10094868
cg08614659	cg02678696
cg08823027	cg13063040
cg09506302	cg07048306
cg09613494	cg23010538
cg09762582	cg07319626
cg09800026	cg19916330
cg09995095	cg24954453
cg10196650	cg20487025
cg10257693	cg25633130
cg10380293	cg08803500
cg10457056	cg22797907
cg10707964	cg04849704
cg10838844	cg10973236
cg11110978	cg03533472
cg11113661	cg26791384
cg11359720	cg10421979
cg11465630	cg03489969
cg11767442	cg18532089
cg11796095	cg18043598
cg11815682	cg01643675
cg12210363	cg13591648
cg12906649	cg18519927
cg12968192	cg25059588
cg13520931	cg00711496
cg13591648	cg23490166
cg13758712	cg20480826
cg13960334	cg01357745
cg14296488	cg20351608
cg14364356	cg05797295
cg14535332	cg01231543
cg14719752	cg19222778
[truncated: 10,109 more rows]

## Sheet: Table S3C
Table S3C. Shared Probes Between HM450K and EPIC Arrays and Between EPIC and EPICv2 Arrays
Platform	Category	No. in each category	Unambiguous		Cross-reactive		Mismatched
			T2T-CHM13	GRCh38	T2T-CHM13	GRCh38	T2T-CHM13	GRCh38
Shared probes between HM450K and EPIC (n = 452,453)	Both	394974	394974	394974	0	0	0	0
	T2T-unique	6432	6432	0	0	1049	0	5383
	GRCh38-unique	10009	0	10009	1144	0	8865	0
	Neither	41038	0	0	38024	38135	3014	2903
Shared probes between EPIC and EPICv2 (n = 721,745)	Both	683480	683480	683480	0	0	0	0
	T2T-unique	9657	9657	0	0	565	0	9092
	GRCh38-unique	12939	0	12939	1118	0	11821	0
	Neither	15669	0	0	13236	13212	2433	2457
Both: unambiguous probes defined by both reference genomes.
T2T-unique: unambiguous probes uniquely identified by T2T-CHM13.
GRCh38-unique: unambiguous probes uniquely identified by T2T-CHM13.
Neither: probes with mapping problems (cross-reactivity or mismatch) defined by both reference genomes.

## Sheet: Table S3D
Table S3D. GRCh38-Uniquely Defined Unambiguous Probes in HM450K and EPIC
HM450K	EPIC
cg00050873	cg12950382
cg03052502	cg08795713
cg05544622	cg24652288
cg26983430	cg14324440
cg00265812	cg14482569
cg00598664	cg19231170
cg00636562	cg12773394
cg01187510	cg06637938
cg01831199	cg15198235
cg03553781	cg07089161
cg03730082	cg24569624
cg04289416	cg13132027
cg04301343	cg13469346
cg04524851	cg15042184
cg06164717	cg10308137
cg06544877	cg26538529
cg07200487	cg02830632
cg08340716	cg18090103
cg09072865	cg16690037
cg09909221	cg05962950
cg09998474	cg16511870
cg10172210	cg16579372
cg10291990	cg08796252
cg10308137	cg00589864
cg10347293	cg01021385
cg11337025	cg06088084
cg11502922	cg14236735
cg11902811	cg02537902
cg12239365	cg14571130
cg13430745	cg03546505
cg13573587	cg23496358
cg14061423	cg10266068
cg14123135	cg18061259
cg14151795	cg25074794
cg14828865	cg04068042
cg15410402	cg10576032
cg16313903	cg12546355
cg17214408	cg24881330
cg17969499	cg26139133
cg17980977	cg26838691
cg19023309	cg26380756
cg19635884	cg23679894
cg19895492	cg03136712
cg19903753	cg15829642
cg20121427	cg10109585
cg22363893	cg25896894
cg22449896	cg11026555
cg23483095	cg21793948
cg24680284	cg03672632
cg25085925	cg16271912
cg25236484	cg19206653
cg26506212	cg16916165
cg27609596	cg26450586
cg00021123	cg09886818
cg00021576	cg26162020
cg00042356	cg26718878
cg00055434	cg12730088
cg00299820	cg13691247
cg00304520	cg14862111
cg00306390	cg17759274
cg00352560	cg25310447
cg00396625	cg10819617
cg00416727	cg19370934
cg00454742	cg18040786
cg00466488	cg05085132
cg00498603	cg11348583
cg00566331	cg09879727
cg00646200	cg09068128
cg01064573	cg15209419
cg01444643	cg26509031
cg01565237	cg00019880
cg01719979	cg10987255
cg01782097	cg22307029
cg02084808	cg17420885
cg02237319	cg20592940
cg02368820	cg18911472
cg02397176	cg02237319
cg02480931	cg08519270
cg02636497	cg13976866
cg02693249	cg21880149
cg02712922	cg07222059
cg02849695	cg08432650
cg03111285	cg26502827
cg03180780	cg22663859
cg03315469	cg26543180
cg03321592	cg03294458
cg03347207	cg12749863
cg03401357	cg21503301
cg03529960	cg00597107
cg03611060	cg25831233
cg03961283	cg27286614
cg03986665	cg11213574
cg04101015	cg13906646
cg04161137	cg10881128
cg04237804	cg19547293
cg04362907	cg18779601
cg04410003	cg24838063
cg04704947	cg18021866
cg04862314	cg01546248
cg04873098	cg15308295
cg04933208	cg16335098
cg05152815	cg01956781
cg05232133	cg05690644
cg05267654	cg10473821
cg05642734	cg05636593
cg05657427	cg01823079
cg05706173	cg24695115
cg05777716	cg16398051
cg05925365	cg16178271
cg06180630	cg23795048
cg06206174	cg11187452
cg06210054	cg05372113
cg06515144	cg19868631
cg06528214	cg05288071
cg06622968	cg10111314
cg06751175	cg25827936
cg06871311	cg14679235
cg06960562	cg07285621
cg07023563	cg19521610
cg07049998	cg17335657
cg07091016	cg01187510
cg07096654	cg16805150
cg07167423	cg01089914
cg07174389	cg04361435
cg07176034	cg07236445
cg07229500	cg13937462
cg07244326	cg25664317
cg07345934	cg04162316
cg07374414	cg01599099
cg07499142	cg03863700
cg07536847	cg17711535
cg07804481	cg19830372
cg07838205	cg01287600
cg07921092	cg16279088
cg07958878	cg21656672
cg08080029	cg23088022
cg08146708	cg00859739
cg08229358	cg25357155
cg08244959	cg25728267
cg08261032	cg19597111
cg08273935	cg00742920
cg08468991	cg15825155
cg08479688	cg11693285
cg08848088	cg05544622
cg08870646	cg17617250
cg08876437	cg06959103
cg08876662	cg04517903
cg08917060	cg23005102
cg08930741	cg22969669
cg09169938	cg02342974
cg09232440	cg13873925
cg09251600	cg01620538
cg09684160	cg13692836
cg09756865	cg10905319
cg09765586	cg13498216
cg09798418	cg20389709
cg09810089	cg02631462
cg09848789	cg12337683
cg09897416	cg25730351
cg10009930	cg16121576
cg10092377	cg24645719
cg10146935	cg08845329
cg10167378	cg23316599
cg10233455	cg12381078
cg10625090	cg14061270
cg10708588	cg22596411
cg10881128	cg10354134
cg10896623	cg13661350
cg11066601	cg27029403
cg11201040	cg08507422
cg11219407	cg05358717
cg11348583	cg27353979
cg11388228	cg14380539
cg11396157	cg04191403
cg11412935	cg25328154
cg11423323	cg06544877
cg11428724	cg22153745
cg11521434	cg27523423
cg11573219	cg23915065
cg11659330	cg09334382
cg11702368	cg26410450
cg11954479	cg04677061
cg11987751	cg07045816
cg12081870	cg06452013
cg12127196	cg13773741
cg12133393	cg08860314
cg12133451	cg03774463
cg12141218	cg08190726
cg12257384	cg07025994
cg12297125	cg26523299
cg12439834	cg05733135
cg12666107	cg19990229
cg12738078	cg00741675
cg12751733	cg01891940
cg13111532	cg17284082
cg13393580	cg12986327
cg13692836	cg21166549
cg13848568	cg05307257
cg13869341	cg15445554
cg13876135	cg11902811
cg14091531	cg04803676
cg14278893	cg17749468
cg14280627	cg22203077
cg14284404	cg02995697
cg14420230	cg23352245
cg14611745	cg19689415
cg14666476	cg10192483
cg14783891	cg21477861
cg14993530	cg10608596
cg15072319	cg18559579
cg15082028	cg13538648
cg15115728	cg26645635
cg15123881	cg25395812
cg15198235	cg00366190
cg15209419	cg02472486
cg15340874	cg26733605
cg15460899	cg22580372
cg15501415	cg05087739
cg15592945	cg23737112
cg15650205	cg21868703
cg15715881	cg25866634
cg15827003	cg10994314
cg16003256	cg27414863
cg16107724	cg00042356
cg16116244	cg07889003
cg16247733	cg00190508
cg16358430	cg13800612
cg16391955	cg23417203
cg16512390	cg14281340
cg16563230	cg14933365
cg16582156	cg08821715
cg16730386	cg14666476
cg16895948	cg19412664
cg16964673	cg26396443
cg17154605	cg27163099
cg17183215	cg06813297
cg17185401	cg21363128
cg17282211	cg13635462
cg17284082	cg02257300
cg17420885	cg00012992
cg17437399	cg01128482
cg17442483	cg20877587
cg17462394	cg23828814
cg17503629	cg27259391
cg17508302	cg16653901
cg17903627	cg20970111
cg17952939	cg24075852
cg18125208	cg06612016
cg18131499	cg05248234
cg18221467	cg13482620
cg18271538	cg16559361
cg18322510	cg05194618
cg18435782	cg00437311
cg18561676	cg18756291
cg18770446	cg17508302
cg18816107	cg09938984
cg18873878	cg14957497
cg18879590	cg18591496
cg18975416	cg11388228
cg19088859	cg22299454
cg19254479	cg10499753
cg19354851	cg09756865
cg19380001	cg16775095
cg19627864	cg22988346
cg19714913	cg13703049
cg19751897	cg08797741
cg19904265	cg22047469
cg20146489	cg18924324
cg20302139	cg07300050
cg20492807	cg16862762
cg20598768	cg21310017
cg20610749	cg27629882
cg20616919	cg18029031
cg20674014	cg15773716
cg20680726	cg24096120
cg20996124	cg14545602
cg20999912	cg23514324
cg21105875	cg08023458
cg21210531	cg00344900
cg21319693	cg15244305
cg21524424	cg24216596
cg21815047	cg13876135
cg21868703	cg02849695
cg21945639	cg25643819
cg22033189	cg11673304
cg22047469	cg01733673
cg22153745	cg01015416
cg22356593	cg22431861
cg22597783	cg04862314
cg22603815	cg04440717
cg22619763	cg17041693
cg22629111	cg26575690
cg22686124	cg02872767
cg22872989	cg08340716
cg23044488	cg24686380
cg23214787	cg18827503
cg23219859	cg02712922
cg23590525	cg18428180
cg23643813	cg04789650
cg23692193	cg00807892
cg23713008	cg05688348
cg23803172	cg23475993
cg23962560	cg15725194
cg23974336	cg19504661
cg23986385	cg23235460
cg24075852	cg14094987
cg24378253	cg25900150
cg24458833	cg15123881
cg24506221	cg15290312
cg24539779	cg25088874
cg24593630	cg15048554
cg24599205	cg14150280
cg25010788	cg05070268
cg25104186	cg20496693
cg25130238	cg20664445
cg25381543	cg24712108
cg25466974	cg03092918
cg25762744	cg16539733
cg25851425	cg14391770
cg26037170	cg09649198
cg26156167	cg09282336
cg26228696	cg25575628
cg26354173	cg02811702
cg26362576	cg18212305
cg26681183	cg11468148
cg26692048	cg06650216
cg26809482	cg16918905
cg26823060	cg08051418
cg26833120	cg27147004
cg26835374	cg24796306
cg27564766	cg19572876
cg27577239	cg02525705
cg00073794	cg22511951
cg00335252	cg11234111
cg00589864	cg11885221
cg00719108	cg13356354
cg00861009	cg01003448
cg01017349	cg09354581
cg01089914	cg04766529
cg01128482	cg18859544
cg01201482	cg18903407
cg01231108	cg21659206
cg01287600	cg08562543
cg01493198	cg11368923
cg01741999	cg12299199
cg01791407	cg09513990
cg01960526	cg01261464
cg02006854	cg13111532
cg02473600	cg00466827
cg02788013	cg22795307
cg02943303	cg17171150
cg03004097	cg21528204
cg03076319	cg26741214
cg03217587	cg09072865
cg03383508	cg04371374
cg03511931	cg20127549
cg03566853	cg00023185
cg03983476	cg05706173
cg04098458	cg05928904
cg04220104	cg21675871
cg04303908	cg07696178
cg04361435	cg15248828
cg04397433	cg15718583
cg04532229	cg15935227
cg05025159	cg08784311
cg05042697	cg23365832
cg05225012	cg11176186
cg05570109	cg20109840
cg05687686	cg13632729
cg05740668	cg05492735
cg05759424	cg14228300
cg05869119	cg10505638
cg05885936	cg18727948
cg05977259	cg23542134
cg05986680	cg18673163
cg05991342	cg00073794
cg05996160	cg07984212
cg06161235	cg21483431
cg06224893	cg10032131
cg06233293	cg23986385
cg06266613	cg00396625
cg06494167	cg22033189
cg06574335	cg02666610
cg06621309	cg07524919
cg06772824	cg22065498
cg06850529	cg13133961
cg06852824	cg22109841
cg06886896	cg01897796
cg07045816	cg16120147
cg07292116	cg26036029
cg07480713	cg22861185
cg07508773	cg27366984
cg07853758	cg14996929
cg08084218	cg24766334
cg08186790	cg03900293
cg08325821	cg06370205
cg08353937	cg06897306
cg08385249	cg12177793
cg08410109	cg19257829
cg08562543	cg25138752
cg08566455	cg23219859
cg08720028	cg00837619
cg08800613	cg04460093
cg08871383	cg14171109
cg08879546	cg22686124
cg09023608	cg06312846
cg09161446	cg13722700
cg09235260	cg17739459
cg09287164	cg11740194
cg09611490	cg22190438
cg10545083	cg16390778
cg10553204	cg17714276
cg10645314	cg14919558
cg10811045	cg22114501
cg10848792	cg00323535
cg10963518	cg01698298
cg11034245	cg04551440
cg11274659	cg19374462
cg11307478	cg14188106
cg11395453	cg11305848
cg11501862	cg14714404
cg11525280	cg07648238
cg11526436	cg08634464
cg11553762	cg13949829
cg11594217	cg02306630
cg11657043	cg02970696
cg11673304	cg09624525
cg11726648	cg22345522
cg11829291	cg10220992
cg11873147	cg22630875
cg11946618	cg13532478
cg12299199	cg05070709
cg12452813	cg01534423
cg12756303	cg08632622
cg12814117	cg01453732
cg12889195	cg27237834
cg12903638	cg21670944
cg12912690	cg01526488
cg12941754	cg19855227
cg13131061	cg13743393
cg13295614	cg19663354
cg13356896	cg09673200
cg13576809	cg23699809
cg14142007	cg11521434
cg14161159	cg27617724
cg14163665	cg03529015
cg14238478	cg02892357
cg14301024	cg13620110
cg14441603	cg16970737
cg14698961	cg26947450
cg14935163	cg21384277
cg15054838	cg27129744
cg15120477	cg02693249
cg15307891	cg27313572
cg15400238	cg02781074
cg15808943	cg00292087
cg15915602	cg08699164
cg15975990	cg19254479
cg16002507	cg16743070
cg16138690	cg17085576
cg16539733	cg00837773
cg16586093	cg22083073
cg16658848	cg27260772
cg16884400	cg20311868
cg16885702	cg13334352
cg16918905	cg18730387
cg16989378	cg01015652
cg17097992	cg14998335
cg17749468	cg12229523
cg17818613	cg27193691
cg17848959	cg16464924
cg17851725	cg05839762
cg17918501	cg00466488
cg18030798	cg10040594
cg18078305	cg03401357
cg18110444	cg24858417
cg18204079	cg14141083
cg18367020	cg16222491
cg18483322	cg18011045
cg18559579	cg26727902
cg18609578	cg03373796
cg18756291	cg00844404
cg19324714	cg18926212
cg19351000	cg09161446
cg19427338	cg21520607
cg19475689	cg10600004
cg19504661	cg10165842
cg19615304	cg21665928
cg20265661	cg00260857
cg20391764	cg15489449
cg20539637	cg19936614
cg20691617	cg16964673
cg20709008	cg25336926
cg20857709	cg10202826
cg20986935	cg15915602
cg21201494	cg21202759
cg21202759	cg18344660
cg22097599	cg08792185
cg22109841	cg19121473
cg22112075	cg04830442
cg22197434	cg15816012
cg22202344	cg03638687
cg22279027	cg08529574
cg22580372	cg26362576
cg22653957	cg06528214
cg22795307	cg12451436
cg22972806	cg22279027
cg23009452	cg02744149
cg23255912	cg21854512
cg23340935	cg15780465
cg23348161	cg18125208
cg23429966	cg09250149
cg23542134	cg13393580
cg23546474	cg16872841
cg24046125	cg27657532
cg24393552	cg08524197
cg24399924	cg05227520
cg24562066	cg26690949
cg24610259	cg00451642
cg24927800	cg04286438
cg24938881	cg00370047
cg25164495	cg18485039
cg25301406	cg11280661
cg25498838	cg02262167
cg25502245	cg03307749
cg25849196	cg06878548
cg25949955	cg01982516
cg26036375	cg16512390
cg26248373	cg13967521
cg26333822	cg19052064
cg26538529	cg22112075
cg26803969	cg07067744
cg26832552	cg05785945
cg26838691	cg01145420
cg26944725	cg03257739
cg27049194	cg03955497
cg27145083	cg22841866
cg27416435	cg17184161
cg27553988	cg27652681
cg27635110	cg20121427
cg00031303	cg20762073
cg00064347	cg17566718
cg00344900	cg10411590
cg00844404	cg15506060
cg00893348	cg03111285
cg01021385	cg14676166
cg01224730	cg19329121
cg01453732	cg06992877
cg01906662	cg06403921
cg01951420	cg08092930
cg02145593	cg16003256
cg02703816	cg16802990
cg02742098	cg00429081
cg02848093	cg03407524
cg02930239	cg19046167
cg02970696	cg02257681
cg03555424	cg22066321
cg03637769	cg24274117
cg04228553	cg06282029
cg04632671	cg18722557
cg05484393	cg03361810
cg05985073	cg12588917
cg06066568	cg22892539
cg06088032	cg01989461
cg06172138	cg05372444
cg06382244	cg07124687
cg07556148	cg13917968
cg07647108	cg11678206
cg07661818	cg21070864
cg08001520	cg17661717
cg08055365	cg11219407
cg08154107	cg05248652
cg08170359	cg08060515
cg08493265	cg08186790
cg08797741	cg03959986
cg09241381	cg27558594
cg09326880	cg22100652
cg09465746	cg21199072
cg09706512	cg22510662
cg10143842	cg18803246
cg11280661	cg04644773
cg11302533	cg02636497
cg11417259	cg25085925
cg11576436	cg19911168
cg11735305	cg10716835
cg12019990	cg02178318
cg12219082	cg05622865
cg12229597	cg10324219
cg12837030	cg21026830
cg13469346	cg24023097
cg13526981	cg10208370
cg13532478	cg08576864
cg14338526	cg03660096
cg14551401	cg04122974
cg14875449	cg03577591
cg14961949	cg01695620
cg15070848	cg14825340
cg15225532	cg14556256
cg15445554	cg24539779
cg15507776	cg10044575
cg15554898	cg23504474
cg15718583	cg22291371
cg15764058	cg21234269
cg16496687	cg01636840
cg16503057	cg26904215
cg16505962	cg06622968
cg16531660	cg25466974
cg16700000	cg08055365
cg16797972	cg10100266
cg17238176	cg24001278
cg17295957	cg22114827
cg17679864	cg02540579
cg19031374	cg22656750
cg19119945	cg03247595
cg19470508	cg10363661
cg19547293	cg17530420
cg19800096	cg22991512
cg20136444	cg17911788
cg20176706	cg14961949
cg20970111	cg27228891
cg21326301	cg04998634
cg21412001	cg10047762
cg21659725	cg03511931
cg21846808	cg15650205
cg22159075	cg16582156
cg22991512	cg06233293
cg23168971	cg10928544
cg23235460	cg24738553
cg23346128	cg10077400
cg23486179	cg22248275
cg23514324	cg09482093
cg24007312	cg26143452
cg24216596	cg17545218
cg24309256	cg26381364
cg24683070	cg00333985
cg24892362	cg16730386
cg24921785	cg02174379
cg25221442	cg24127310
cg25336332	cg14079149
cg25576248	cg24391931
cg25856888	cg15572146
cg25975248	cg07096654
cg26008267	cg00498603
cg26139133	cg05699018
cg26460678	cg07304315
cg26777729	cg22468868
cg27237834	cg00180470
cg27246282	cg22847251
cg27252587	cg14389183
cg27295342	cg12953206
cg27335386	cg23486179
cg27351896	cg26181490
cg27542487	cg18332752
cg00190508	cg14720138
cg00349895	cg11596404
cg00507354	cg21068576
cg00615183	cg19865159
cg00680768	cg14048686
cg00741675	cg11307478
cg00807892	cg09224393
cg00809888	cg01241301
cg01305441	cg16250915
cg01443390	cg04219410
cg01694488	cg17506739
cg01733673	cg07151039
cg01811418	cg03650674
cg01898370	cg08179530
cg02075410	cg02301128
cg02125727	cg18968090
cg02192967	cg06041067
cg02306229	cg26228696
cg03271827	cg03895404
cg03354744	cg18894605
cg03375212	cg09835421
cg03582286	cg25636820
cg04193922	cg11429271
cg04264477	cg01736253
cg04360458	cg10690327
cg04387739	cg26705553
cg04653469	cg10917287
cg04704247	cg07409418
cg05144635	cg08369217
cg05682719	cg16378243
cg05688348	cg05141695
cg05866411	cg14551401
cg05961809	cg26158983
cg05985659	cg10112599
cg06153498	cg02579022
cg06157924	cg20958497
cg06358671	cg10966873
cg06594404	cg19732625
cg06624978	cg18527669
cg06683021	cg00876757
cg07266299	cg01735558
cg07409418	cg11927033
cg07825433	cg20901787
cg07893544	cg02291224
cg07973919	cg25994278
cg08095852	cg11118520
cg08174504	cg25997660
cg08319778	cg13516209
cg08393972	cg08174504
cg08447792	cg03442378
cg08475853	cg18085990
cg08519270	cg14416726
cg08573926	cg23303246
cg08576864	cg03603808
cg08823359	cg16575821
cg09595050	cg14665960
cg09623286	cg23255912
cg09786608	cg24576026
cg09863040	cg21552709
cg09948192	cg11844697
cg10022553	cg18344056
cg10100266	cg25993851
cg10125291	cg00291136
cg10208370	cg14496016
cg10344081	cg22269913
cg10514235	cg07200616
cg10521403	cg15410402
cg11015767	cg00507354
cg11615395	cg00021576
cg11969330	cg08403010
cg12280242	cg25519926
cg12307698	cg10632144
cg12337683	cg24532943
cg12373184	cg11123583
cg12379463	cg06631310
cg12407867	cg27552406
cg12773394	cg24638099
cg12986955	cg19593016
cg13243661	cg23692193
cg13283739	cg12307698
cg13356354	cg10146268
cg13800612	cg13343549
cg13868111	cg05001009
cg13943068	cg21880510
cg13958923	cg02017417
cg14082737	cg03375212
cg14232743	cg21315874
cg14263942	cg02788013
cg14330641	cg25744355
cg14381972	cg23945952
cg14386496	cg05062192
cg14388982	cg04756034
cg15308295	cg06824297
cg15567057	cg19304227
cg15625219	cg16270222
cg15863950	cg18873878
cg16574807	cg01745539
cg17055721	cg17818613
cg17118812	cg11659330
cg17197981	cg16585919
cg17270894	cg02648441
cg17714276	cg12141218
cg17764818	cg08015388
cg18214799	cg06009565
cg18589016	cg10927271
cg18727948	cg15893108
cg18849737	cg00991297
cg19112021	cg23568552
cg19121473	cg09867669
cg19408572	cg11295777
cg19651128	cg14691529
cg19908577	cg11849573
cg19936614	cg09786608
cg19995828	cg24478926
cg20356136	cg18219532
cg20668974	cg23377571
cg20699200	cg08613597
cg20704376	cg07224726
cg21108841	cg00487351
cg21199072	cg01117925
cg21363128	cg05203659
cg21687003	cg23200634
cg22299454	cg07681156
cg22475974	cg03637769
cg22511951	cg14441603
cg23377571	cg08900396
cg23700124	cg11198895
cg24023097	cg13648373
cg24023289	cg20313246
cg24271100	cg00680768
cg24391931	cg12416303
cg24453153	cg24458833
cg24941603	cg00803865
cg25088874	cg03190580
cg25640297	cg14391419
cg26099281	cg07199894
cg26394788	cg08038974
cg26495537	cg00335252
cg26657539	cg07497520
cg27207796	cg03308445
cg27251155	cg13871921
cg27301092	cg19811915
cg00213479	cg20616919
cg00977110	cg20674014
cg00981837	cg16422365
cg01159515	cg09995068
cg01221209	cg16759888
cg01304065	cg20857709
cg01551729	cg25087218
cg01790920	cg11307823
cg01816254	cg09294139
cg02086523	cg10923662
cg02116639	cg08555160
cg02286091	cg07287682
cg02403292	cg07661818
cg02579022	cg17519011
cg02741440	cg25058591
cg03136712	cg25604628
cg03638811	cg01579928
cg03871140	cg04383154
cg03872649	cg27373134
cg03895404	cg01829817
cg03990906	cg25673211
cg04187185	cg12751733
cg04223420	cg21815047
cg04225785	cg16493566
cg04510282	cg06323957
cg04600466	cg11431144
cg04644773	cg09838070
cg04652536	cg23144994
cg04664697	cg23738548
cg04694889	cg13667160
cg04993682	cg04085025
cg05490374	cg06048169
cg05585513	cg00843105
cg05656210	cg05986680
cg05987933	cg21670631
cg06027927	cg10832035
cg06040811	cg09065880
cg06503255	cg14611745
cg06866655	cg14420230
cg06900164	cg26856475
cg06967469	cg02493211
cg07001201	cg08511084
cg07025994	cg15382538
cg07224726	cg17282211
cg07287030	cg03990906
cg07421806	cg19910780
cg07564962	cg17247873
cg07741915	cg12032244
cg07760269	cg13868111
cg07774765	cg25224222
cg07826713	cg16384885
cg08560074	cg22935262
cg08742780	cg24399122
cg08823113	cg01064573
cg08953403	cg04757389
cg08971334	cg18146506
cg09049672	cg16374953
cg09052453	cg14993530
cg09068128	cg08033525
cg09478603	cg11706366
cg09801842	cg25117048
cg09839635	cg00654159
cg10202835	cg26777729
cg10864187	cg07198656
cg10878412	cg20294304
cg10987255	cg22815953
cg10987720	cg22750845
cg11365324	cg25851425
cg11598948	cg26675182
cg11686819	cg03517226
cg12176654	cg16939187
cg12373617	cg01233487
cg12428978	cg04904561
cg12562822	cg10016610
cg12576332	cg11685316
cg12943317	cg08524698
cg13576342	cg25215885
cg13648373	cg01959039
cg13917968	cg14163665
cg14047153	cg20071670
cg14061270	cg09326880
cg14136506	cg20171551
cg14564616	cg13731800
cg14568217	cg11510223
cg14708076	cg00694180
cg14708411	cg18221467
cg14714797	cg21634283
cg14838070	cg26944725
cg15026243	cg20046040
cg15168497	cg02558623
cg15382538	cg09174638
cg15829642	cg23222197
cg15899948	cg23418180
cg15916350	cg06962678
cg15927720	cg20704381
cg16021428	cg07853758
cg16035780	cg13264059
cg16169950	cg16426148
cg16271912	cg21182423
cg16371648	cg00715929
cg16400903	cg18906324
cg16401290	cg25673357
cg16653901	cg17334762
cg16670809	cg19972696
cg17013691	cg11906173
cg17685115	cg05891497
cg17930096	cg09184502
cg18101138	cg17097992
cg18616062	cg19354851
cg18701590	cg15393619
cg18758796	cg03316628
cg18779601	cg14055655
cg18816122	cg11008123
cg18903719	cg11365324
cg19097648	cg12428978
cg19619065	cg24547992
cg19687193	cg04865180
cg19749560	cg17978654
cg19990229	cg08479688
cg19990342	cg00524708
cg20272015	cg15241501
cg21121138	cg06300336
cg21184216	cg00472528
cg21196724	cg23827950
cg21911579	cg18683720
cg22510662	cg13159023
cg22572661	cg02306229
cg22631918	cg07287030
cg22648182	cg17729859
cg22656750	cg21073930
cg22892539	cg26005766
cg22935262	cg17132465
cg23193410	cg09023608
cg23409403	cg27102295
cg23417203	cg02835423
cg23505299	cg03217254
cg24003306	cg09121569
cg24044288	cg17764818
cg24062754	cg21945639
cg24678862	cg13811417
cg24834873	cg04400110
cg25138752	cg03529960
cg25357589	cg20363309
cg25613667	cg00389036
cg25920019	cg04527603
cg26127046	cg08291433
cg26181490	cg11896151
cg26208575	cg06521653
cg26360697	cg22778421
cg26445772	cg01949684
cg26665016	cg10725952
cg26676468	cg12878555
cg26685658	cg22631917
cg26714517	cg20691617
cg26856475	cg06392169
cg26904914	cg26090534
cg26922706	cg21260583
cg27641051	cg25308354
cg00063006	cg09986774
cg00211215	cg04515268
cg00389036	cg23713008
cg00438284	cg20290983
cg00487351	cg15572806
cg00629289	cg14610875
cg00687021	cg21776583
cg00694180	cg26734522
cg00937691	cg19057764
cg01065033	cg15853814
cg01067444	cg03354992
cg01145140	cg04264477
cg01171360	cg03131064
cg01350077	cg06862673
cg01393340	cg11879028
cg01499815	cg13958923
cg01516881	cg08657161
cg01709045	cg03731974
cg01745539	cg19640164
cg01949684	cg25104186
cg01956781	cg00310855
cg02157827	cg02915570
cg02257681	cg24441627
cg02272968	cg15607277
cg02522952	cg25357589
cg02525705	cg09623286
cg02531033	cg20560169
cg02569437	cg24285942
cg02907176	cg13610835
cg02930078	cg14384803
cg02958167	cg00534492
cg03111938	cg07959016
cg03202060	cg21184216
cg03339731	cg18483322
cg03442569	cg15859850
cg03445068	cg15170634
cg03796735	cg20539637
cg03881924	cg18716821
cg04068042	cg27015469
cg04276370	cg07556148
cg04317588	cg03841065
cg04418355	cg05166317
cg04766529	cg18217172
cg04825872	cg19380001
cg05141695	cg12088314
cg05341252	cg03731056
cg05563222	cg07161162
cg05789359	cg09949906
cg05839762	cg03111938
cg06060962	cg17441804
cg06223767	cg27098470
cg06249026	cg05225012
cg06312846	cg25576248
cg06316104	cg13907424
cg06347083	cg00515161
cg06392169	cg16612471
cg06425593	cg15705062
cg06559318	cg02907176
cg07124687	cg00912337
cg07187855	cg11274659
cg07524919	cg01966344
cg07723510	cg11502922
cg07883457	cg22653957
cg07889003	cg22571564
cg07984212	cg13259177
cg08179530	cg13782781
cg08392126	cg22629111
cg08511084	cg24895834
cg08738040	cg09206691
cg08792185	cg24044288
cg09060588	cg22077528
cg09091941	cg01305441
cg09184502	cg24983120
cg09214616	cg20845748
cg09247949	cg22363893
cg09513990	cg08457495
cg09519060	cg00031303
cg09588770	cg06522412
cg09673200	cg21723689
cg09703840	cg00629289
cg09949906	cg15337905
cg10070969	cg05764403
cg10111314	cg01764713
cg10140190	cg09863040
cg10167849	cg22024215
cg10180404	cg20884023
cg10407266	cg04301343
cg10442148	cg08452898
cg10464061	cg13789458
cg10472759	cg07508773
cg10632894	cg11481687
cg10635065	cg26646370
cg10832035	cg22631918
cg10834734	cg19623012
cg10923662	cg24399924
cg10983013	cg05687686
cg11118520	cg24979348
cg11240327	cg15963109
cg11250301	cg15225532
cg11307823	cg11276456
cg11573566	cg10370109
cg11586857	cg25249558
cg11743291	cg19388782
cg11778252	cg25236484
cg11787218	cg12822583
cg11927033	cg21893358
cg12003024	cg07403397
cg12031291	cg03881924
cg12076115	cg00340847
cg12088314	cg16726643
cg12150111	cg04346666
cg12482260	cg15827003
cg12588917	cg01741999
cg12730088	cg07749655
cg12832355	cg04476876
cg12909932	cg26668828
cg12929486	cg06316642
cg12934258	cg20866375
cg13079234	cg00977110
cg13133961	cg07817320
cg13286323	cg08807995
cg13302318	cg04714232
cg13319975	cg26565893
cg13516209	cg09983683
cg13649242	cg07770857
cg13679164	cg02444300
cg13804918	cg24465535
cg13873925	cg21489382
cg13896204	cg23200818
cg13906646	cg17055721
cg13924755	cg19795594
cg14124121	cg10545083
cg14188106	cg17001526
cg14242460	cg04215348
cg14273401	cg05736768
cg14416726	cg25136988
cg14436871	cg00157722
cg14518907	cg05874523
cg14585050	cg09013092
cg14645244	cg20999912
cg14957497	cg16989378
cg14972843	cg06866655
cg15152149	cg05674052
cg15203214	cg17696724
cg15323121	cg20785715
cg15368905	cg09130658
cg15709446	cg04663720
cg15773716	cg06239923
cg15982117	cg14481135
cg16058774	cg08364137
cg16120501	cg26774059
cg16279088	cg10514235
cg16283753	cg15082028
cg16311773	cg26031613
cg16335098	cg17437399
cg16478197	cg14900773
cg16493566	cg14633084
cg16679543	cg06340600
cg16759888	cg13243661
cg16869487	cg26532951
cg16896890	cg24001233
cg17017591	cg26676468
cg17143696	cg00019085
cg17233998	cg10691036
cg17274681	cg07835814
cg17441804	cg08956735
cg17545218	cg18014937
cg17732216	cg09465746
cg17937620	cg15270561
cg17974398	cg22005853
cg18026055	cg15416329
cg18110333	cg26719170
cg18217172	cg18701590
cg18269503	cg14952312
cg18428180	cg01139962
cg18730387	cg19529146
cg18747378	cg22828804
cg18800391	cg19787013
cg18845950	cg01419164
cg18867462	cg07700514
cg18924324	cg14089267
cg19137348	cg26330133
cg19484381	cg02883574
cg19693890	cg02729068
cg19729116	cg18513551
cg19865159	cg07034700
cg20290983	cg21651356
cg20294304	cg04574325
cg20399769	cg24426778
cg20431092	cg22661556
cg20431480	cg10046767
cg20471413	cg19548730
cg20582800	cg10811045
cg20637807	cg23413007
cg20639885	cg21201494
cg20877587	cg04825872
cg21116660	cg04942655
cg21292025	cg09842285
cg21493951	cg17974398
cg21528204	cg04181864
cg21552709	cg13356896
cg21716266	cg23836566
cg21755381	cg07921777
cg21776583	cg06287140
cg22025250	cg16237390
cg22100652	cg24160036
cg22233843	cg21007116
cg22306579	cg21540775
cg22508969	cg27125203
cg22627029	cg11428724
cg22671410	cg06753227
cg22776235	cg09998474
cg22984282	cg25949955
cg23365293	cg07249433
cg23375895	cg15010817
cg23618477	cg06879406
cg23737112	cg03228408
cg23967822	cg12913429
cg24076854	cg07978099
cg24243375	cg07264904
cg24340993	cg21404045
cg24393470	cg12210418
cg24399122	cg03552658
cg24638099	cg08468991
cg24699519	cg16574134
cg24920126	cg08475853
cg25004838	cg01204391
cg25012434	cg07200487
cg25050372	cg18562989
cg25134683	cg27301092
cg25136988	cg15899948
cg25357155	cg00213479
cg25589039	cg09102623
cg25643819	cg15400238
cg25983677	cg25161161
cg26005766	cg02603518
cg26036029	cg10218524
cg26075208	cg14413263
cg26304593	cg23030894
cg26509031	cg24904436
cg26540054	cg15168497
cg26544072	cg07883457
cg26668828	cg26867680
cg26722322	cg02125727
cg26912278	cg13648682
cg26972832	cg18335504
cg27015469	cg19615304
cg27074174	cg11183227
cg27196273	cg20757519
cg27260772	cg14015002
cg27349795	cg27219874
cg27366984	cg16132337
cg27374423	cg11988474
cg27414863	cg24032190
cg27414868	cg24938881
cg27491280	cg23564559
cg27558594	cg17331521
cg00231810	cg27087555
cg00333985	cg04873014
cg00704299	cg16313903
cg01015416	cg05849857
cg01136167	cg15982906
cg01275685	cg18792536
cg01307939	cg17193961
cg01552275	cg11862304
cg01763702	cg12171675
cg01981960	cg23471890
cg01982516	cg20515846
cg02087954	cg18035606
cg02184535	cg10648037
cg02301128	cg06503255
cg02589791	cg00547948
cg02855558	cg21160290
cg02926488	cg18157915
cg03012726	cg04904385
cg03257739	cg04161137
cg03577591	cg17542408
cg03774463	cg01129966
cg03823904	cg27540841
cg03943446	cg26770385
cg03976877	cg13613167
cg04085025	cg09312254
cg04257877	cg22211810
cg04346666	cg02909711
cg04346806	cg19651128
cg04453501	cg27052564
cg04904385	cg09287164
cg05166317	cg17278953
cg05363335	cg14047094
cg05372444	cg11417259
cg05460950	cg03249985
cg05492735	cg22393449
cg05674052	cg22097599
cg05711036	cg01915888
cg05756918	cg19317974
cg05785945	cg19427338
cg05868448	cg08692111
cg06041067	cg08614024
cg06043142	cg20699200
cg06173663	cg04843851
cg06322601	cg01763702
cg06386880	cg19895492
cg06595212	cg09400531
cg06612016	cg19627864
cg06618764	cg27349795
cg06622553	cg00809888
cg06650216	cg25117523
cg06897306	cg14280627
cg07034700	cg22007633
cg07089161	cg24736834
cg07287682	cg15057747
cg07416383	cg04630908
cg07448060	cg27508384
cg07807575	cg26803969
cg07819926	cg06511917
cg08082879	cg12941754
cg08253463	cg25975248
cg08364137	cg27265939
cg08507422	cg02250241
cg08566247	cg18834416
cg08606227	cg08260795
cg08650910	cg06563149
cg08690634	cg19993359
cg08735705	cg22043788
cg08744177	cg13649242
cg09274402	cg07760269
cg09294139	cg24947637
cg09371409	cg00546448
cg09423610	cg16371648
cg09442740	cg04086189
cg09649198	cg10963518
cg09871328	cg02760164
cg10192483	cg14518907
cg10374297	cg06027927
cg10570241	cg15178807
cg10978753	cg16727201
cg10994314	cg16510099
cg11299624	cg14359824
cg11356767	cg27226511
cg11567723	cg12532878
cg11623476	cg11573566
cg11778146	cg25409246
cg11849573	cg11586857
cg11867491	cg07684215
cg11896151	cg05340240
cg12510028	cg06024623
cg12546355	cg16667275
cg13430094	cg16190339
cg13538648	cg26067655
cg13548189	cg11622362
cg13703049	cg03556313
cg13775091	cg17643699
cg13976866	cg24255756
cg14029891	cg14082737
cg14105752	cg05214548
cg14228300	cg01159515
cg14391419	cg26143457
cg14413117	cg17270894
cg14507427	cg23760916
cg14644941	cg01849514
cg15337905	cg02974499
cg15477680	cg08774443
cg15548295	cg19797341
cg15574437	cg20986935
cg15683295	cg15886596
cg15703970	cg22234194
cg15819410	cg22306579
cg15896306	cg13425650
cg15935227	cg17083798
cg16132337	cg16700000
cg16178271	cg12601884
cg16446845	cg06409432
cg16511870	cg11056748
cg16689048	cg09010017
cg16805150	cg14108380
cg16939187	cg09060588
cg17007872	cg24421091
cg17334266	cg18778608
cg17334762	cg06594404
cg17711535	cg06352616
cg18032812	cg13902069
cg18090103	cg07832337
cg18094330	cg02612007
cg18209323	cg27311319
cg18219532	cg22058581
cg18353405	cg14572424
cg18353661	cg12510028
cg18463174	cg15218456
cg18549575	cg24168083
cg18562989	cg16944218
cg18723978	cg22135468
cg18792536	cg00491210
cg18847089	cg21493951
cg18871179	cg13319975
cg19054158	cg09953239
cg19072251	cg13548189
cg19147804	cg27243297
cg19329121	cg17826375
cg19346507	cg14417711
cg19476082	cg01132893
cg19794674	cg23590525
cg19868631	cg10998286
cg20094784	cg02452435
cg20157873	cg23061396
cg20187418	cg18269503
cg20199792	cg12132029
cg20235658	cg19408572
cg20238355	cg19751897
cg20311868	cg03989711
cg20354141	cg07224454
cg20370909	cg04454872
cg20496693	cg13964068
cg20550012	cg23122029
cg21097820	cg21964162
cg21117373	cg00951030
cg21246968	cg00591353
cg21266314	cg22647241
cg21404045	cg25534226
cg21447227	cg00064218
cg21634283	cg14585793
cg21656672	cg18053948
cg21661680	cg21914486
cg21856205	cg19351000
cg21885112	cg09160751
cg21984532	cg18602993
cg22109827	cg06901189
cg22114501	cg08930741
cg22185451	cg22972989
cg22211810	cg20242728
cg22291371	cg05573473
cg22378564	cg16417563
cg22517552	cg08170140
cg22662844	cg09235562
cg22755679	cg10834734
cg22758330	cg16623656
cg22798849	cg25319656
cg22972989	cg21659725
cg23074799	cg21737632
cg23144994	cg13466072
cg23153585	cg22868518
cg23316599	cg11829291
cg23357832	cg08228715
cg23668424	cg12333112
cg23678070	cg23357832
cg23738548	cg05274534
cg24050047	cg08876662
cg24185656	cg26904914
cg24383018	cg14397318
cg24421091	cg16125397
cg24858417	cg04410003
cg24859794	cg23668424
cg25073700	cg10091994
cg25319656	cg10570241
cg25336926	cg01560685
cg25411333	cg16169950
cg25422735	cg24920126
cg25519926	cg06622553
cg25744355	cg24865495
cg25831233	cg04199841
cg25909532	cg11322849
cg26162020	cg18770446
cg26239984	cg21524424
cg26313888	cg27295342
cg26675182	cg14811102
cg26718878	cg04208499
cg26734522	cg14071496
cg26741214	cg12792012
cg26745581	cg26393871
cg26948064	cg22619763
cg27032146	cg03943446
cg27286614	cg03471977
cg27356513	cg15029192
cg27357675	cg15857453
cg27375029	cg09742943
cg27468941	cg21955916
cg27565794	cg15072319
cg00023185	cg19484381
cg00112048	cg24699519
cg00292087	cg01768395
cg00321838	cg14307780
cg00396059	cg14189313
cg00447052	cg00363486
cg00837773	cg08393972
cg01038720	cg02597246
cg01510626	cg11399582
cg01563148	cg16139068
cg01695620	cg27174108
cg01716469	cg00605966
cg01972576	cg13936972
cg02005367	cg13776560
cg02235041	cg06967469
cg02368706	cg00581979
cg02612007	cg24378253
cg03193865	cg24533810
cg03361810	cg08265188
cg03372209	cg13869341
cg03509771	cg03190944
cg03650674	cg25137436
cg03660096	cg25336332
cg03735511	cg12909932
cg03752104	cg10521403
cg04009108	cg14047153
cg04146011	cg14895298
cg04211370	cg06341202
cg04286438	cg14785464
cg04476876	cg14585694
cg04546993	cg26008267
cg04639241	cg09948192
cg04926329	cg25356164
cg05230316	cg06322601
cg05303728	cg19133221
cg05517610	cg24673886
cg05690644	cg09826395
cg05716166	cg10167378
cg05736768	cg01716469
cg06008419	cg22620274
cg06783058	cg08823113
cg06878548	cg27356513
cg07026454	cg18017082
cg07079833	cg09726646
cg07236445	cg23821074
cg07270460	cg11657043
cg08415508	cg26206183
cg08458686	cg05453001
cg08818193	cg02449821
cg09010017	cg15837838
cg09042026	cg16400903
cg09130549	cg23873523
cg09308375	cg03052502
cg09348431	cg02679012
cg09405790	cg22356593
cg10220992	cg13320291
cg11227064	cg08720028
cg11231949	cg03160526
cg11471802	cg12837030
cg12108974	cg14173476
cg12109260	cg26832183
cg12174280	cg08742780
cg12396325	cg11337025
cg12833323	cg04889833
cg12853648	cg25221442
cg12877723	cg14250737
cg13165109	cg11987751
cg13912834	cg02688393
cg14717796	cg26722322
cg14825340	cg11954479
cg14827056	cg07895132
cg14929148	cg03158400
cg15685006	cg11867012
cg15893108	cg05642734
cg16120147	cg18030798
cg16423461	cg25925331
cg16725264	cg13930651
cg16743070	cg02029954
cg16897264	cg23738336
cg17132465	cg14875449
cg17512779	cg03652430
cg17560015	cg03419058
cg17575602	cg15230120
cg17583158	cg05341252
cg17707966	cg05105330
cg17721355	cg16258018
cg18527669	cg00352560
cg18739932	cg16339932
cg18825597	cg04577214
cg18834416	cg12929486
cg18894605	cg12576332
cg19448030	cg14565100
cg19663354	cg03865546
cg19787013	cg23153585
cg20046040	cg24930856
cg20295442	cg21561370
cg20713898	cg08606951
cg20785715	cg07549681
cg21471580	cg19416604
cg21590021	cg05232133
cg21670944	cg19417940
cg21760381	cg01972576
cg21901029	cg24921785
cg21964162	cg27565794
cg22148115	cg23046711
cg22431861	cg01941219
cg22616126	cg11291124
cg22630875	cg27335386
cg22816462	cg04051962
cg22861185	cg17707966
cg22882523	cg16451004
cg22973076	cg12921173
cg22988346	cg23373153
cg23046711	cg09602150
cg23413007	cg02157827
cg23496358	cg05985659
cg23638455	cg15456960
cg23699809	cg21069942
cg24168083	cg26685658
cg24334304	cg13576342
cg24783499	cg02272968
cg24923430	cg16332936
cg24930856	cg15470298
cg25308354	cg05563222
cg25593776	cg08177359
cg25614253	cg18559041
cg25827936	cg02930078
cg25900150	cg15501415
cg26196912	cg27256270
cg26393871	cg06210054
cg26432044	cg19746536
cg26464821	cg26544448
cg26770385	cg09706512
cg27411982	cg19346507
cg00534492	cg08015776
cg07234439	cg07066635
cg07687043	cg18629535
cg13568515	cg17233998
cg13648682	cg07652284
cg13667160	cg02761523
cg13728069	cg26010834
cg13731504	cg08420085
cg13811417	cg04510282
cg13826862	cg27018254
cg13854296	cg00476814
cg13871921	cg20265661
cg13874425	cg17900854
cg13923371	cg17214251
cg13930651	cg10430021
cg13941436	cg07712165
cg13964068	cg15390391
cg14015002	cg12407867
cg14047094	cg11396157
cg14048686	cg05789359
cg14071496	cg10494973
cg14108380	cg20489467
cg14150197	cg27159792
cg14197156	cg00937691
cg14215088	cg25530246
cg14236735	cg21471580
cg14359824	cg21266314
cg14363146	cg25983677
cg14383828	cg16283753
cg14384803	cg26674930
cg14391770	cg12459358
cg14405893	cg09897416
cg14482811	cg09519060
cg14522718	cg03163302
cg14583869	cg00290758
cg14643147	cg12835048
cg18771855	cg05119290
cg21160290	cg26823060
cg21182423	cg25718467
cg21193251	cg05517610
cg00095608	cg11598948
cg00128353	cg22301080
cg00290758	cg07448060
cg00342743	cg18886739
cg00991297	cg04257877
cg01009145	cg00046041
cg01403307	cg07393546
cg01419164	cg10883542
cg02054619	cg02589791
cg02172891	cg05932702
cg02306630	cg22972806
cg02813931	cg26464626
cg02921697	cg22838397
cg03052869	cg07187855
cg03084184	cg20865778
cg03092918	cg18942247
cg03354992	cg18214701
cg03383873	cg14698961
cg03617467	cg23974336
cg03710196	cg12373617
cg03958163	cg10635065
cg04086189	cg05759424
cg04266205	cg03678860
cg04440717	cg05057720
cg04531794	cg23207244
cg04588138	cg19514961
cg04630908	cg27206407
cg04870639	cg00562750
cg05085132	cg16779866
cg05699018	cg19045300
cg05858607	cg03052869
cg06088084	cg10632894
cg06139794	cg22689280
cg06282029	cg08818193
cg06403921	cg17947174
cg06511917	cg23415756
cg06691453	cg19369780
cg06755955	cg15418474
cg07249433	cg22597783
cg07249785	cg15863950
cg07304315	cg12137286
cg07485273	cg06196801
cg07572317	cg24340993
cg07629625	cg20908276
cg07684215	cg21171335
cg07699608	cg06139006
cg07790279	cg26113056
cg07856667	cg06959818
cg08774443	cg06256487
cg08821715	cg08392126
cg08823110	cg14136506
cg08933409	cg21464303
cg09105442	cg13467135
cg09165441	cg08800200
cg09344229	cg04117229
cg09378339	cg09616061
cg09787504	cg13375589
cg09979641	cg02257714
cg10370109	cg18034295
cg10530889	cg09140114
cg10539861	cg18849737
cg10567744	cg01831199
cg10716835	cg27537733
cg10883542	cg17017591
cg10947831	cg27009008
cg11102098	cg24976563
cg11276456	cg12396325
cg11468148	cg12379463
cg11660308	cg06157924
cg11678206	cg00322927
cg11693285	cg02425140
cg11740194	cg01444643
cg11821440	cg01332181
cg12043818	cg07564962
cg12113495	cg05868448
cg12573115	cg07079833
cg12590548	cg16574807
cg12601884	cg14935078
cg12692187	cg07893512
cg12708799	cg05897394
cg12711252	cg01346873
cg12800012	cg03957481
cg12835048	cg15258847
cg13191127	cg07292116
cg13264059	cg18353661
cg13320291	cg20639885
cg13334352	cg23365293
cg13348293	cg10848792
cg13457427	cg26694566
cg13467135	cg14169163
cg13722700	cg16574333
cg13892295	cg06871311
cg14119263	cg01563148
cg14150280	cg26239984
cg14276323	cg17048240
cg14368220	cg05985073
cg14556256	cg02050903
cg14565100	cg18871179
cg14673387	cg05293930
cg15057747	cg19137662
cg15241501	cg16310958
cg15248828	cg21105875
cg15305643	cg04753936
cg15338884	cg11102098
cg15468521	cg16222062
cg15859850	cg19926776
cg16072823	cg19992242
cg16139068	cg02299205
cg16378243	cg06505999
cg16574134	cg06755955
cg16612471	cg09042026
cg16704938	cg12778065
cg16779866	cg13295614
cg16802990	cg04557383
cg17083798	cg20146489
cg17085576	cg14413117
cg17246535	cg20598768
cg17247873	cg04276370
cg17566718	cg14842777
cg17729859	cg16311773
cg17755480	cg06821929
cg18116217	cg10077468
cg18425877	cg05563672
cg18485039	cg02204139
cg18722557	cg10708588
cg18811130	cg11946618
cg18929903	cg27609596
cg18968090	cg26804828
cg19236679	cg12482260
cg19249811	cg24076854
cg19254282	cg26832552
cg19374462	cg06128142
cg19430677	cg16725264
cg19495428	cg22099896
cg19811915	cg05393297
cg19910780	cg16922058
cg19911168	cg21319693
cg19940329	cg01816254
cg20045492	cg05141089
cg20163429	cg19112021
cg20224693	cg00651286
cg20227259	cg00021123
cg20313246	cg04355444
cg20515846	cg10212537
cg20628994	cg19358664
cg20648369	cg15760257
cg20704381	cg15429214
cg22974158	cg10734734
cg23248615	cg23902113
cg23639399	cg10606415
cg23653389	cg16797972
cg24127310	cg07174389
cg24255756	cg20227259
cg24337108	cg16004390
cg24668570	cg26313888
cg24895834	cg12853648
cg25012583	cg03731646
cg25074794	cg04588138
cg25307077	cg21466187
cg25534226	cg22268137
cg25535587	cg21681017
cg25575628	cg01811418
cg25866634	cg26228241
cg26450586	cg24334304
cg26465389	cg10178836
cg26520012	cg22508969
cg26674930	cg03519441
cg26952362	cg12903638
cg27096759	cg20758506
cg27125824	cg10133929
cg27159792	cg07484894
cg27243297	cg00380338
cg27256270	cg02281680
cg27313572	cg27186271
cg27652681	cg02855558
cg00310855	cg26948064
cg00322927	cg19457237
cg00370047	cg11651237
cg01082199	cg03948744
cg01129966	cg10265570
cg01169746	cg21860679
cg01182863	cg25134683
cg01385018	cg03997730
cg01558492	cg17559031
cg01599099	cg03449867
cg01698298	cg17547020
cg01736784	cg10070969
cg01766191	cg18996663
cg01858879	cg14273401
cg01935096	cg25898516
cg02050903	cg13457427
cg02213487	cg00958884
cg02493211	cg05363335
cg02666610	cg08410109
cg02729068	cg14388982
cg02917596	cg09251600
cg02974499	cg02266878
cg03018369	cg19908577
cg03292225	cg08933409
cg03389662	cg00704652
cg03442378	cg13360609
cg03442545	cg05961809
cg03471977	cg27018485
cg03556313	cg11231949
cg03610629	cg23877577
cg03671013	cg20176706
cg04140971	cg00845930
cg04352944	cg17274681
cg04370142	cg15368769
cg04498082	cg26201815
cg04521951	cg01795621
cg04677061	cg26127046
cg04720330	cg11883009
cg04986336	cg04524851
cg05233950	cg16426149
cg05733135	cg04762412
cg05962950	cg02368706
cg06323957	cg14828865
cg06409432	cg14645244
cg06522412	cg02213487
cg06856889	cg12150991
cg06911753	cg01858923
cg06989930	cg23248615
cg07005090	cg12133451
cg07067744	cg08121760
cg07227769	cg03617467
cg07415423	cg25078444
cg07663571	cg27661460
cg07693657	cg06911843
cg08088566	cg00064347
cg08092930	cg18110444
cg08291433	cg21098437
cg08359167	cg06691453
cg08420085	cg19147804
cg08550441	cg18723978
cg08920458	cg21292025
cg08970795	cg12410551
cg09133032	cg24042899
cg09376352	cg16355469
cg09400531	cg25731211
cg09455118	cg05340803
cg09529821	cg18093619
cg09986736	cg22776235
cg10016610	cg25614253
cg10032131	cg03012726
cg10165842	cg21702934
cg10324219	cg18811130
cg10354134	cg18751223
cg10487699	cg15368905
cg10606415	cg07443778
cg10732560	cg26952362
cg10779718	cg15332951
cg10819260	cg07957582
cg10819617	cg09052544
cg10928103	cg02061705
cg10998286	cg09247949
cg11008123	cg07176034
cg11056748	cg11392012
cg11157765	cg15026243
cg11198895	cg01951420
cg11322849	cg00088264
cg11525980	cg12912690
cg11622362	cg23193410
cg11690896	cg12943317
cg11883892	cg16713625
cg12150991	cg26665808
cg12179176	cg08608532
cg12206093	cg10487699
cg12513249	cg08593051
cg12517394	cg01683593
cg12536891	cg21590021
cg12822583	cg22159075
cg12977625	cg08265387
cg12985204	cg18300589
cg13004509	cg20582800
cg13146426	cg08823110
cg13449967	cg15460899
cg13512138	cg27605701
cg13635462	cg03796735
cg13920364	cg05858607
cg13937462	cg01171360
cg14022105	cg16185834
cg14223001	cg14383828
cg14417711	cg20094784
cg14482569	cg06380923
cg14585694	cg03383873
cg15010817	cg17334266
cg15138614	cg01453694
cg15378786	cg02369618
cg15392109	cg21846177
cg15572146	cg13896204
cg15607277	cg02492759
cg15661311	cg12439834
cg15780465	cg07628073
cg16010458	cg07715138
cg16057921	cg12824719
cg16130454	cg27510988
cg16222491	cg03260785
cg16258018	cg19477551
cg16328251	cg26835374
cg16384885	cg16058774
cg16451004	cg00502222
cg16510099	cg14764329
cg16667275	cg01565237
cg16734497	cg13003416
cg16775289	cg00144506
cg16788050	cg23074799
cg16903735	cg16903735
cg17066594	cg18217293
cg17214251	cg15975990
cg17542408	cg27408060
cg17640879	cg11015767
cg17970341	cg24003306
cg17976824	cg10143842
cg18011064	cg12742338
cg18262852	cg11594683
cg18299950	cg14482811
cg18394496	cg26037170
cg18539267	cg13912834
cg18803246	cg09844079
cg18997075	cg21116660
cg19369780	cg27196273
cg19380038	cg21372392
cg19522460	cg07693657
cg19530217	cg04357082
cg19545356	cg18877862
cg19593016	cg07648498
cg19623012	cg27074174
cg19741704	cg08537890
cg19795594	cg11201040
cg19812706	cg05042697
cg19846609	cg22596557
cg19993359	cg11690896
cg20007462	cg22922289
cg20071670	cg15245520
cg20102397	cg19963768
cg20127549	cg14935163
cg20303815	cg06998210
cg20402074	cg09961571
cg20625588	cg03817483
cg20858454	cg13187130
cg20865778	cg16478197
cg21006161	cg03735511
cg21033440	cg15703970
cg21069942	cg14338526
cg21659206	cg11227064
cg21675871	cg25909301
cg21718229	cg22596716
cg21745110	cg20492807
cg21887246	cg17519949
cg21893358	cg17903627
cg21959223	cg19097648
cg22005853	cg17930096
cg22068589	cg09049672
cg22077528	cg06580891
cg22234194	cg18131499
cg22345522	cg08011255
cg22786506	cg25010788
cg22837486	cg24400775
cg22868518	cg15824551
cg23116163	cg00041047
cg23178144	cg13200664
cg23200634	cg19990342
cg23207244	cg01443390
cg23222197	cg06180630
cg23303246	cg25909532
cg23418180	cg11818790
cg23511374	cg23885932
cg23873523	cg00095608
cg24027342	cg21006161
cg24253255	cg18266472
cg24285942	cg16496687
cg24478926	cg05414835
cg24547992	cg10155995
cg24569624	cg07572317
cg24592846	cg16130454
cg24699976	cg06382244
cg24865495	cg13943068
cg24873388	cg18637718
cg25328154	cg07845648
cg25584862	cg21108841
cg25730351	cg21575078
cg25947144	cg17560472
cg25992645	cg11423323
cg25993851	cg16181848
cg26101560	cg15305643
cg26197155	cg09956505
cg26204383	cg27145083
cg26410450	cg08876437
cg26422472	cg14386496
cg26701943	cg23653389
cg26736400	cg06223767
cg26763523	cg14232743
cg26868250	cg18664900
cg26871279	cg22837486
[truncated: 16,448 more rows]

## Sheet: Table S3E
Table S3E. Enrichment of GRCh38-Uniquely Defined Unambiguous Probes in Comparison With T2T-CHM13-Uniquely Defined Unambiguous Probes in Repetitive Regions
Platform	Genomic feature	Overlapped GRCh38 uniquely defined unambiguous probes	No. of GRCh38 uniquely defined unambiguous probes	Overlapped T2T-CHM13 uniquely defined unambiguous probes	No. of T2T-CHM13 uniquely defined unambiguous probes	Fold enrichment	P-value	FDR
HM450K	Segmental duplication	1030	10792	277	6878	2.36983	7.79e-48	3.116e-47
	LINE/SINE	6300		4242		0.946521	0.02979	0.06
	Satellite	14		5		1.78451	0.3728	0.493333
	Other repetitive elements	414		264		0.99944	1	1
EPIC	Segmental duplication	1383	18446	398	12107	2.28073	3.85e-37	1.54e-36
	LINE/SINE	11916		8226		0.950771	0.00654	0.02
	Satellite	16		8		1.3127	0.6735	0.89
	Other repetitive elements	731		475		1.01008	0.891	0.89
