# Supplementary material for: Complete reference genome and pangenome improve genome-wide detection and interpretation of DNA methylation using sequencing and array data
Source: Cell Rep. Author manuscript; Available in PMC 2025 Jul 24. (PMC12288590; doi:10.1016/j.celrep.2025.115755)
Supplement: 5 [file NIHMS2092646-supplement-5.xls]

## Sheet: Table S4A
Table S4A. Characteristics of Cancer Methylation and Expresssion Data Sets Used in This Study
Cancer	Data type	Data Source	Sample size
AML	Methylation array	GSE124413	497
B-ALL	Methylation array	E-MTAB-8505, GSE39141, and GSE49031	792
ETMR	Methylation array	GSE52556	19
GBM	Methylation array	GSE36278	63
PNET	Methylation array	PBCA-DE and GSE52556	157
NBL	Methylation array	Target-NBL	222
PA	Methylation array	GSE44684	67
T-ALL	Methylation array	GSE49031	126
WT	Methylation array	GSE59157	73
BLCA	Methylation array	TCGA-BLCA	432
BRCA	Methylation array	TCGA-BRCA	867
COAD	Methylation array	TCGA-COAD	331
ESCA	Methylation array	TCGA-ESCA	196
HNSC	Methylation array	TCGA-HNSC	577
KIRC	Methylation array	TCGA-KIRC	479
KIRP	Methylation array	TCGA-KIRP	320
LIHC	Methylation array	TCGA-LIHC	419
LUAD	Methylation array	TCGA-LUAD	489
LUSC	Methylation array	TCGA-LUSC	411
PAAD	Methylation array	TCGA-PAAD	187
PRAD	Methylation array	TCGA-PRAD	547
READ	Methylation array	TCGA-READ	104
THCA	Methylation array	TCGA-THCA	556
UCEC	Methylation array	TCGA-UCEC	476
BLCA	RNA sequencing	TCGA-BLCA	394
BRCA	RNA sequencing	TCGA-BRCA	145
COAD	RNA sequencing	TCGA-COAD	329
ESCA	RNA sequencing	TCGA-ESCA	196
HNSC	RNA sequencing	TCGA-HNSC	440
KIRC	RNA sequencing	TCGA-KIRC	291
KRIP	RNA sequencing	TCGA-KIRP	265
LIHC	RNA sequencing	TCGA-LIHC	315
PAAD	RNA sequencing	TCGA-PAAD	183
PRAD	RNA sequencing	TCGA-PRAD	448
THCA	RNA sequencing	TCGA-THCA	474
UCEC	RNA sequencing	TCGA-UCEC	140
AML, Acute myeloid leukemia. B-ALL, B-cell acute lymphoblastic leukemia. ETMR, Embryonal tumors with multilayered rosettes. GBM, Glioblastoma. NBL, Neuroblastoma. PA, Pilocytic astrocytoma. PNET, Primitive neuroectodermal tumor. T-ALL, T-cell acute lymphoblastic leukemia. WT, Wilms tumor. BLCA, Bladder urothelial carcinoma. BRCA, Breast invasive carcinoma. COAD, Colon adenocarcinoma. ESCA, Esopha…

## Sheet: Table S4B
Table S4B. Enrichment of DMCs Uniquely Identified by T2T-CHM13 in Comparison of Array CpG Sites and DMCs Shared with GRCh38 in Genomic Elements
Cancer type			Array CpGs																DMCs shared with GRCh38
	No. of DMCs exclusively found using T2T-CHM13	No. of DMCs exclusively found using T2T-CHM13 that overlap with genomic elements	Gene body			Promoter			CpG island			CpG shore			CpG shelf				Gene body			Promoter			CpG island			CpG shore			CpG shelf
			Fold	P-value	FDR	Fold	P-value	FDR	Fold	P-value	FDR	Fold	P-value	FDR	Fold	P-value	FDR		Fold	P-value	FDR	Fold	P-value	FDR	Fold	P-value	FDR	Fold	P-value	FDR	Fold	P-value	FDR
AML	601	569	1.009	0.9101	0.98	0.936359	0.3926	0.428291	1.03327	0.7205	0.7205	1.09963	0.3111	0.5964	0.882457	0.650769	0.97		1.03503	0.6048	1	0.997861	1	1	1.05915	0.5134	0.684533	0.890801	0.2159	0.838588	0.882666	0.3572	0.952533
B-ALL	959	927	0.995861	0.9529	0.98	1.04297	0.4724	0.4724	1.16423	0.01562	0.0197305	1.11929	0.1184	0.405943	0.924362	0.68145	0.97		1.0029	0.9735	1	1.03292	0.5872	0.861741	1.04624	0.4898	0.684533	0.978317	0.7846	0.8903	1.00544	0.9956	1
BLCA	1357	1236	0.966588	0.4302	0.98	0.771531	8.858e-07	7.088e-06	0.799689	0.0002277	0.0004554	0.936758	0.3203	0.5964	0.993846	0.9701	0.97		0.979637	0.641	1	1.04431	0.4289	0.861741	1.10837	0.09625	0.28875	0.984184	0.8284	0.8903	0.897087	0.1886	0.9087
BRCA	1103	1015	0.978468	0.6554	0.98	0.804787	0.0001718	0.0005154	0.827449	0.004456	0.0071296	0.988408	0.8932	0.932035	1.00977	0.9701	0.97		0.994658	0.9271	1	1.00537	0.9493	0.990574	1.02266	0.7611	0.830291	1.03307	0.6654	0.869053	1.01974	0.86	1
COAD	1094	1010	0.965759	0.4702	0.98	0.844399	0.003109	0.006218	1.04927	0.4444	0.463722	0.811855	0.006163	0.11416	0.99037	0.9701	0.97		0.996879	0.9657	1	1.00623	0.9361	0.990574	1.07601	0.2409	0.5256	0.870094	0.07127	0.838588	1.05922	0.5511	1
ESCA	768	688	0.960035	0.4824	0.98	0.721672	5.741e-06	2.7552e-05	0.771839	0.001587	0.00272057	0.865981	0.1084	0.405943	1.15425	0.548073	0.97		0.983455	0.7881	1	0.984241	0.8539	0.990574	1.0896	0.314	0.53136	0.875837	0.1424	0.838588	0.988227	0.9452	1
ETMR	1583	1445	0.937431	0.1034	0.98	0.846494	0.0004389	0.00105336	0.667699	1.551e-11	1.24e-10	1.04236	0.4806	0.678494	1.17742	0.15248	0.97		0.983133	0.6807	1	1.04122	0.4081	0.861741	1.10964	0.09134	0.28875	0.952119	0.4038	0.838588	1.01231	0.8868	1
GBM	673	614	0.948682	0.3952	0.98	0.867743	0.05146	0.0743012	0.57323	1.169e-08	7.02e-08	1.08205	0.3784	0.60544	1.13705	0.548073	0.97		0.96478	0.5723	1	1.11212	0.151	0.861741	1.07268	0.51	0.684533	1.024	0.816	0.8903	1.0217	0.8844	1
HNSC	1006	933	0.973232	0.5935	0.98	0.852822	0.007483	0.012828	0.84488	0.01507	0.0197305	0.991659	0.9364	0.9364	1.1297	0.548073	0.97		0.98095	0.7122	1	1.07601	0.2284	0.861741	1.0173	0.8304	0.866504	1.05899	0.4527	0.838588	1.04421	0.6558	1
KIRC	683	622	0.962174	0.5339	0.98	0.81152	0.004532	0.00836677	0.743912	0.0007927	0.00146345	0.95525	0.6382	0.7884	1.18697	0.548073	0.97		0.967439	0.5989	1	1.04089	0.6104	0.861741	1.19947	0.0434	0.20832	0.981591	0.8707	0.8903	1.12034	0.3029	0.9087
KIRP	693	634	0.959854	0.5044	0.98	0.870279	0.05263	0.0743012	0.592892	3.667e-08	1.468e-07	1.22088	0.01427	0.11416	1.18078	0.548073	0.97		0.951339	0.416	1	1.10035	0.19	0.861741	1.10289	0.3321	0.53136	1.11906	0.1767	0.838588	1.05087	0.6725	1
LIHC	1239	1135	0.996121	0.9462	0.98	0.776447	4.441e-06	2.664e-05	0.855596	0.01203	0.0169835	0.852737	0.02332	0.138096	1.08241	0.650769	0.97		1.00757	0.8805	1	1.05252	0.3698	0.861741	1.08786	0.1837	0.44088	0.95822	0.5637	0.838588	1.06643	0.4519	1
LUAD	724	666	0.966724	0.5749	0.98	0.885811	0.0825	0.100308	0.93137	0.3806	0.4152	0.970929	0.7636	0.872686	1.02558	0.9701	0.97		0.991861	0.9103	1	1.08229	0.2664	0.861741	1.01028	0.9271	0.9271	1.0158	0.8903	0.8903	1.051	0.6865	1
LUSC	1037	957	0.963457	0.4526	0.98	0.786386	6.325e-05	0.000217029	0.750067	5.206e-05	0.00012504	0.966066	0.657	0.7884	1.11784	0.548073	0.97		0.976596	0.6411	1	1.05617	0.3801	0.861741	1.07925	0.3009	0.53136	0.946615	0.47	0.838588	0.97818	0.8339	1
NBL	1392	1274	0.997943	0.9764	0.98	0.752077	5.894e-08	9.804e-07	0.567807	2.2e-16	3.828e-15	0.964628	0.5834	0.777867	1.0723	0.652971	0.97		0.998617	0.9897	1	1.06585	0.2378	0.861741	1.36286	8.328e-06	0.000199872	0.965335	0.594	0.838588	0.898371	0.1733	0.9087
PA	936	839	0.9975	0.98	0.98	0.703316	8.172e-08	9.804e-07	0.489241	3.185e-16	3.828e-15	0.944379	0.4771	0.678494	1.03613	0.9701	0.97		0.986312	0.8037	1	0.982592	0.8157	0.990574	1.32688	0.001878	0.022536	0.921901	0.3074	0.838588	0.88017	0.1931	0.9087
PAAD	485	442	0.980436	0.8041	0.98	0.937007	0.4521	0.471757	1.10581	0.2779	0.3176	0.893939	0.3266	0.5964	0.95294	0.9701	0.97		0.993315	0.9519	1	1.056	0.5372	0.861741	1.03206	0.7588	0.830291	0.923045	0.4964	0.838588	0.989821	0.9947	1
PNET	901	836	0.935428	0.2081	0.98	0.855572	0.01316	0.021056	0.717086	1.807e-05	5.43e-05	1.19595	0.01278	0.11416	1.2866	0.054504	0.6		0.982187	0.7509	1	1.05006	0.4546	0.861741	1.16093	0.06056	0.24224	0.969287	0.688	0.869053	0.988515	0.9305	1
PRAD	851	784	0.973134	0.6249	0.98	0.888368	0.0652	0.0869333	0.748158	0.0002254	0.0004554	1.17718	0.02877	0.138096	1.13069	0.548073	0.97		0.999433	1	1	1.04133	0.5453	0.861741	0.96768	0.7049	0.830291	1.08906	0.264	0.838588	1.13823	0.1932	0.9087
READ	1025	938	0.959098	0.4013	0.98	0.801804	0.0002351	0.000626933	0.899593	0.1173	0.14076	0.895252	0.148	0.432267	1.01269	0.9701	0.97		0.980545	0.7045	1	1.00901	0.9051	0.990574	1.07532	0.2914	0.53136	0.935562	0.3955	0.838588	1.00647	0.9805	1
T-ALL	1195	1142	0.989206	0.8242	0.98	1.08045	0.127	0.145143	1.34377	2.456e-08	1.1808e-07	1.0955	0.1621	0.432267	0.741818	0.054504	0.6		1.0138	0.7762	1	1.01277	0.82	0.990574	1.07966	0.1577	0.420533	0.947059	0.4143	0.838588	0.88704	0.2368	0.9087
THCA	210	184	0.960433	0.7451	0.98	0.788784	0.08359	0.100308	0.41816	1.104e-05	3.77143e-05	1.16261	0.3479	0.5964	0.829854	0.68145	0.97		0.952811	0.6917	1	1.09089	0.5597	0.861741	0.917804	0.7447	0.830291	1.18177	0.2982	0.838588	0.719085	0.1606	0.9087
UCEC	1397	1287	0.970465	0.4808	0.98	0.795037	8.431e-06	3.372e-05	0.779038	3.469e-05	9.25333e-05	1.01542	0.8249	0.899891	1.0142	0.9701	0.97		0.98407	0.7146	1	1.03523	0.5194	0.861741	1.14555	0.02667	0.16002	0.960161	0.5256	0.838588	0.916063	0.28	0.9087
WT	769	692	0.937937	0.266	0.98	0.811896	0.002616	0.00570764	0.807539	0.008099	0.0121485	1.0893	0.3013	0.5964	1.13303	0.548073	0.97		0.946978	0.3501	1	1.05607	0.4509	0.861741	1.24782	0.006661	0.053288	0.945094	0.5057	0.838588	1.00028	1	1
AML, Acute myeloid leukemia. B-ALL, B-cell acute lymphoblastic leukemia. ETMR, Embryonal tumors with multilayered rosettes. GBM, Glioblastoma. NBL, Neuroblastoma. PA, Pilocytic astrocytoma. PNET, Primitive neuroectodermal tumor. T-ALL, T-cell acute lymphoblastic leukemia. WT, Wilms tumor. BLCA, Bladder urothelial carcinoma. BRCA, Breast invasive carcinoma. COAD, Colon adenocarcinoma. ESCA, Esopha…

## Sheet: Table S4C
Table S4C. Proportions of T2T-Unique DMCs Associated with Gene Expression Across Diverse Cancer Types
Cancer type	No. of T2T-unique DMCs	No. of T2T-unique DMCs associated with gene expression	Proportion	No. of T2T-unique DMCs positively associated with gene expression	No. of T2T-unique DMCs negatively associated with gene expression
BLCA	1357	592	0.436256	372	220
BRCA	1103	325	0.294651	160	165
COAD	1094	364	0.332724	178	186
ESCA	768	249	0.324219	138	111
HNSC	1006	399	0.39662	208	191
KIRC	683	213	0.311859	62	151
KIRP	693	236	0.340548	78	158
LIHC	1239	502	0.405165	333	169
PAAD	485	172	0.354639	34	138
PRAD	851	362	0.425382	133	229
THCA	210	84	0.4	24	60
UCEC	1397	392	0.280601	199	193
BLCA, Bladder urothelial carcinoma. BRCA, Breast invasive carcinoma. COAD, Colon adenocarcinoma. ESCA, Esophageal carcinoma. HNSC, Head and neck squamous cell carcinoma. KIRC, Kidney renal clear cell carcinoma. KIRP, Kidney renal papillary cell carcinoma. LIHC, Liver hepatocellular carcinoma. PAAD, Pancreatic adenocarcinoma. PRAD, Prostate adenocarcinoma. THCA, Thyroid carcinoma. UCEC, Uterine co…

## Sheet: Table S4D
Table S4D. Enrichment of T2T-Unique DMCs Compared to Array CpG Sites and GRCh38 Shared DMCs in Cancer Driver Genes
Cancer type	Num. of T2T-unique DMCs in cancer driver genes	Num. of cancer driver genes unquely overlapped T2T-unique DMCs	Genes overlapping array CpGs				Genes overlapping DMCs shared with GRCh38
			Fold	P-value	FDR		Fold	P-value	FDR
AML	195	21	1.76984	< 0.001	< 0.001		1.14149	0.011	0.0114783
B-ALL	357	25	1.90139	< 0.001	< 0.001		1.30109	0	< 0.001
BLCA	380	19	1.74014	< 0.001	< 0.001		1.29647	0	< 0.001
BRCA	343	23	1.75706	< 0.001	< 0.001		1.24287	0	< 0.001
COAD	355	17	1.94029	< 0.001	< 0.001		1.38054	0	< 0.001
ESCA	242	22	1.90213	< 0.001	< 0.001		1.3093	0	< 0.001
ETMR	455	19	1.67602	< 0.001	< 0.001		1.3161	0	< 0.001
GBM	234	25	1.87338	< 0.001	< 0.001		1.30422	0	< 0.001
HNSC	313	29	1.79336	< 0.001	< 0.001		1.29521	0	< 0.001
KIRC	232	20	1.91853	< 0.001	< 0.001		1.26359	0	< 0.001
KIRP	233	24	1.83624	< 0.001	< 0.001		1.21073	0	< 0.001
LIHC	373	24	1.81973	< 0.001	< 0.001		1.31761	0	< 0.001
LUAD	219	19	1.67781	< 0.001	< 0.001		1.16035	0.005	0.00545455
LUSC	304	17	1.69363	< 0.001	< 0.001		1.22816	0	< 0.001
NBL	405	16	1.70838	< 0.001	< 0.001		1.30645	0	< 0.001
PA	327	20	2.0088	< 0.001	< 0.001		1.42599	0	< 0.001
PAAD	166	23	1.84111	< 0.001	< 0.001		1.12283	0.043	0.043
PNET	284	20	1.77344	< 0.001	< 0.001		1.2631	0	< 0.001
PRAD	299	24	1.87478	< 0.001	< 0.001		1.30502	0	< 0.001
READ	325	20	1.84978	< 0.001	< 0.001		1.32057	0	< 0.001
T-ALL	396	19	1.72706	< 0.001	< 0.001		1.25901	0	< 0.001
THCA	88	21	2.235	< 0.001	< 0.001		1.32636	0	< 0.001
UCEC	417	22	1.7726	< 0.001	< 0.001		1.34072	0	< 0.001
WT	235	23	1.74724	< 0.001	< 0.001		1.18552	0	< 0.001
AML, Acute myeloid leukemia. B-ALL, B-cell acute lymphoblastic leukemia. ETMR, Embryonal tumors with multilayered rosettes. GBM, Glioblastoma. NBL, Neuroblastoma. PA, Pilocytic astrocytoma. PNET, Primitive neuroectodermal tumor. T-ALL, T-cell acute lymphoblastic leukemia. WT, Wilms tumor. BLCA, Bladder urothelial carcinoma. BRCA, Breast invasive carcinoma. COAD, Colon adenocarcinoma. ESCA, Esopha…

## Sheet: Table S4E
Table S4E. Number of Pathways Enriched for Cancer Driver Genes Uniquely Overlapping T2T-Unique DMCs Compared to Genes Overlapping Array CpG Sites and GRCh38 Shared DMCs
Cancer type	Genes overlapping array CpG sites	GRCh38 shared DMCs
AML	346	38
B-ALL	531	92
BLCA	683	254
BRCA	578	118
COAD	823	228
ESCA	581	155
ETMR	554	107
GBM	418	95
HNSC	517	101
KIRC	368	38
KIRP	286	38
LIHC	638	200
LUAD	340	77
LUSC	423	135
NBL	780	294
PA	598	140
PAAD	320	39
PNET	361	73
PRAD	601	116
READ	370	98
T-ALL	811	346
THCA	205	0
UCEC	819	233
WT	291	61
AML, Acute myeloid leukemia. B-ALL, B-cell acute lymphoblastic leukemia. ETMR, Embryonal tumors with multilayered rosettes. GBM, Glioblastoma. NBL, Neuroblastoma. PA, Pilocytic astrocytoma. PNET, Primitive neuroectodermal tumor. T-ALL, T-cell acute lymphoblastic leukemia. WT, Wilms tumor. BLCA, Bladder urothelial carcinoma. BRCA, Breast invasive carcinoma. COAD, Colon adenocarcinoma. ESCA, Esopha…
