# Supplementary material for: Complete reference genome and pangenome improve genome-wide detection and interpretation of DNA methylation using sequencing and array data
Source: Cell Rep. Author manuscript; Available in PMC 2025 Jul 24. (PMC12288590; doi:10.1016/j.celrep.2025.115755)
Supplement: 6 [file NIHMS2092646-supplement-6.xls]

## Sheet: Table S5A
Table S5A. Percentage of Pangenome-unique CpGs found in sequences not included in T2T-CHM13 across all Pangenome-unique CpGs
Profiling technology	Biosample	Data Source	Ancestry	No. of CpGs called in T2T-CHM13	No. of CpGs called in Pangenome	Percentage of increase in CpGs	Average percentage of increased CpGs
MeDIP-seq	H1 cell line	http://wang.wustl.edu/MeDIP-MRE/H1Es_MeDIP.fq.gz	EUR	15963369	16152333	0.0118374	0.0392949
	H9 cell line	SRR575703		15359462	15493245	0.00871014
	K562	SRR1237957		18502294	19687124	0.0640369
	GM12878	SRR1237958		22616888	24258761	0.072595
	Bone marrow buffy coat	SRR10077436	EAS	21231719	22241320	0.0475515	0.0465796
	Bone marrow buffy coat	SRR10077437		23798030	24913930	0.0468904
	Bone marrow buffy coat	SRR10077438		15302246	16170684	0.0567523
	Bone marrow buffy coat	SRR10077439		17288810	17880489	0.0342232
	Bone marrow buffy coat	SRR10077440		25322038	26382196	0.041867
	Bone marrow buffy coat	SRR10077441		21434431	22222096	0.0367477
	Bone marrow buffy coat	SRR10077442		15628273	16473931	0.0541108
	Bone marrow buffy coat	SRR10077443		19744513	20359646	0.0311546
	CD19+ B-cell	SRR10077444		19314189	20248623	0.0483807
	CD19+ B-cell	SRR10077445		18105782	19204419	0.0606788
	CD19+ B-cell	SRR10077446		21214720	22323554	0.0522672
	CD19+ B-cell	SRR10077447		21334855	22315287	0.0459545
	CD19+ B-cell	SRR10077448		17228978	18072438	0.0489559
MBD-seq	H9 cell line	SRR500520	EUR	8944215	8930087	-0.00157957	0.00845855
	H9 cell line	SRR500521		12905595	13095107	0.0146845
	H9 cell line	SRR500522		12670070	12825541	0.0122707

## Sheet: Table S5B
Table S5B. Proportions of Pangenome-Unique DMCs Associated with Gene Expression Across Diverse Cancer Types
Cancer type	No. of Pangenome-unique DMCs	No. of Pangenome-unique DMCs associated with gene expression	Proportion	No. of Pangenome-unique DMCs positively associated with gene expression	No. of Pangenome-unique DMCs negatively associated with gene expression
BLCA	1189	497	0.417998	325	172
BRCA	985	289	0.293401	151	138
COAD	972	313	0.322016	154	159
ESCA	731	237	0.324213	134	103
HNSC	928	369	0.397629	186	183
KIRC	594	152	0.255892	45	107
KIRP	580	195	0.336207	77	118
LIHC	1076	437	0.406134	304	133
PAAD	469	152	0.324094	42	110
PRAD	822	341	0.414842	135	206
THCA	227	81	0.356828	27	54
UCEC	1264	323	0.255538	184	139
BLCA, Bladder urothelial carcinoma. BRCA, Breast invasive carcinoma. COAD, Colon adenocarcinoma. ESCA, Esophageal carcinoma. HNSC, Head and neck squamous cell carcinoma. KIRC, Kidney renal clear cell carcinoma. KIRP, Kidney renal papillary cell carcinoma. LIHC, Liver hepatocellular carcinoma. PAAD, Pancreatic adenocarcinoma. PRAD, Prostate adenocarcinoma. THCA, Thyroid carcinoma. UCEC, Uterine co…

## Sheet: Table S5C
Table S5C. Enrichment of Pangenome-Unique DMCs Compared to Array CpG Sites and T2T-CHM13 Shared DMCs in Cancer Driver Genes
Cancer type	Num. of Pangenome-unique DMCs in cancer driver genes	Num. of cancer driver genes unquely overlapped Pangenome-unique DMCs	Genes overlapping array CpGs				Genes overlapping DMCs shared with T2T-CHM13
			Fold	P-value	FDR		Fold	P-value	FDR
AML	181	22	1.90888	< 0.001	< 0.001		1.24504	0.0012	0.00144
B-ALL	318	13	1.99188	< 0.001	< 0.001		1.38097	< 0.001	< 0.001
BLCA	383	18	1.93559	< 0.001	< 0.001		1.45776	< 0.001	< 0.001
BRCA	332	21	1.87564	< 0.001	< 0.001		1.34179	< 0.001	< 0.001
COAD	327	16	1.91122	< 0.001	< 0.001		1.37366	< 0.001	< 0.001
ESCA	234	18	1.79287	< 0.001	< 0.001		1.25055	< 0.001	< 0.001
ETMR	411	14	1.81987	< 0.001	< 0.001		1.43833	< 0.001	< 0.001
GBM	191	17	1.86531	< 0.001	< 0.001		1.31334	< 0.001	< 0.001
HNSC	323	16	1.94329	< 0.001	< 0.001		1.41834	< 0.001	< 0.001
KIRC	215	20	1.9462	< 0.001	< 0.001		1.29558	< 0.001	< 0.001
KIRP	221	19	2.04408	< 0.001	< 0.001		1.36493	< 0.001	< 0.001
LIHC	368	13	1.97757	< 0.001	< 0.001		1.4439	< 0.001	< 0.001
LUAD	231	19	1.74734	< 0.001	< 0.001		1.22261	0.00208696	0.00218087
LUSC	327	18	1.91499	< 0.001	< 0.001		1.40536	< 0.001	< 0.001
NBL	398	8	1.88001	< 0.001	< 0.001		1.45557	< 0.001	< 0.001
PA	293	13	2.06385	< 0.001	< 0.001		1.48328	< 0.001	< 0.001
PAAD	171	20	2.00278	< 0.001	< 0.001		1.23959	0.00208696	0.00218087
PNET	244	15	1.77992	< 0.001	< 0.001		1.2816	< 0.001	< 0.001
PRAD	297	13	1.90438	< 0.001	< 0.001		1.33794	< 0.001	< 0.001
READ	303	17	1.93678	< 0.001	< 0.001		1.39696	< 0.001	< 0.001
T-ALL	384	8	1.88901	< 0.001	< 0.001		1.39483	< 0.001	< 0.001
THCA	87	20	2.10001	< 0.001	< 0.001		1.25938	0.008	0.008
UCEC	383	17	1.79497	< 0.001	< 0.001		1.3704	< 0.001	< 0.001
WT	204	16	1.77876	< 0.001	< 0.001		1.21554	0.00208696	0.00218087
AML, Acute myeloid leukemia. B-ALL, B-cell acute lymphoblastic leukemia. ETMR, Embryonal tumors with multilayered rosettes. GBM, Glioblastoma. NBL, Neuroblastoma. PA, Pilocytic astrocytoma. PNET, Primitive neuroectodermal tumor. T-ALL, T-cell acute lymphoblastic leukemia. WT, Wilms tumor. BLCA, Bladder urothelial carcinoma. BRCA, Breast invasive carcinoma. COAD, Colon adenocarcinoma. ESCA, Esopha…

## Sheet: Table S5D
Table S5D. Cancer Driver Genes with Promoters and Gene Bodies Overlapping EAS-Specific Unambiguous Probes from the HM450K Array
Genes
A2ML1
AATK
ACOT2
ADAMTS14
ADAMTS17
ADGRA1
ADGRD1
ADGRE5
AGRN
ALDH4A1
AMPD3
ANKRD11
ANXA5
ARID1B
ASPA
ATP8A2
AUTS2
BAIAP2
BCL9L
BICD1
BLMH
C10orf82
C2orf74
C4orf51
C5orf34
C8orf76
CASR
CD72
CDC42BPG
CEP170B
CHDH
CLIC4
CLRN3
COL23A1
COL4A2
CRTC1
CSRP1
CTNNB1
DAB1
DCAF13
DNAH17
DSCC1
DSP
DUSP15
ECH1
ENPP4
EPHA8
ERC2
ESRRB
FAHD2B
FARSB
FGD4
FLNC
FMN2
FRK
GAL3ST3
GNA12
GTF3A
HCN2
HDAC4
HIPK2
HLA-A
HTR1D
IGF2BP2
IGFALS
IL17RB
ITGA8
ITPRIP
KCNC3
KCNQ1
KIAA1549
KNL1
LINS1
LLGL2
LMTK2
LRP5
LY75
MAD1L1
MCF2L
MCM5
MDGA2
MTFR1
MUC20
MYF5
NCOR2
NFIB
NOS1
NOX4
NSUN2
OCA2
PACS2
PFKP
PKMYT1
PLEKHG6
PLEKHH2
PPP2R5C
PTPRN2
RABGAP1L
RASA3
RDH13
RETN
RFTN1
RGMA
RGPD1
RIMS2
RMI2
RSPH4A
RUBCN
SDK2
SF3B2
SFTPA2
SH3BP4
SH3PXD2B
SLC15A4
SLC22A12
SLCO3A1
SNX29
SOGA1
SPATC1L
SPOP
STIM1
SYTL3
TAL1
TMEM184A
TMEM82
TNFRSF10D
TNIK
TP53TG5
TPK1
TPM4
TRIM10
TRIO
TTC23
UNC13A
VWDE
XIRP2
ZDHHC8
ZHX1-C8orf76
ZNF586
ZNF623
